# Supplementary material for: Genomic analysis of host – Peste des petits ruminants vaccine viral transcriptome uncovers transcription factors modulating immune regulatory pathways
Source: Vet Res. 2015 Feb 24;46:15. doi: 10.1186/s13567-015-0153-8 (PMC4337102; doi:10.1186/s13567-015-0153-8)
Supplement: Additional file 1: — List of differentially expressed genes and their fold change. This additional file shows list of 985 differentially expressed genes and the fold changes associated with them. [file 13567_2015_153_MOESM1_ESM.xls]

## Sheet: Sheet1
Gene	log2(Y/X)	Y/X(fold Change)
ACTG1	1.61647	3.06624
ACTN1	1.00034	2.00047
ADH5	1.0009	2.00125
AES	0.416201	1.33441
AGFG1	0.415523	1.33378
ALDOA	2.41586	5.33637
AMFR	1.11586	2.16724
AMICA1	0.415782	1.33402
APBB1IP	0.415529	1.33379
API5	0.415574	1.33383
ARFGEF2	0.830207	1.77794
ARHGAP30	0.415366	1.33364
ARL6IP5	1.00101	2.0014
ARPC1B	0.415963	1.33419
ASH1L	0.000103308	1.00007
ASH2L	1.41553	2.66758
ATG13	0.415351	1.33362
ATP2B4	0.415377	1.33365
ATP5B	1.00073	2.00101
ATP6V1E1	0.416184	1.33439
ATXN7L3	1.00029	2.0004
AZIN1	0.000291377	1.0002
B2M	1.43487	2.70358
B2M	0.233829	1.17595
BAG6	2.22271	4.66769
BAZ1B	1.73715	3.33376
BCL2A1	1.11714	2.16917
BCLAF1	1.0004	2.00055
BICD2	0.415549	1.33381
BIN2	0.415918	1.33415
BOLA,LOC790811	0.73208	1.66103
BRD2	0.263551	1.20043
BRIX1	1.00105	2.00146
BTG1	0.946348	1.92699
C15H11orf58	2.22282	4.66805
C1H3orf38	0.416028	1.33425
CALR	0.22306	1.16721
CCDC104	0.416285	1.33449
CCL4	0.417474	1.33559
CCND2	0.416516	1.3347
CCND3	1.41568	2.66785
CCNL2	1.73752	3.33461
CCNY	1.0009	2.00125
CCR7	0.415626	1.33388
CD247	0.152754	1.11169
CD3D	2.22329	4.66957
CD3E	0.0010455	1.00072
CD3G	0.416274	1.33448
CD48	0.346265	1.27127
CD53	0.152858	1.11177
CD86	3.69223	12.9262
CDC25B	0.415451	1.33372
CDKN2AIP	1.73743	3.33441
CERS2	0.415672	1.33392
CFL1	1.41658	2.66952
CHD4	1.00019	2.00026
CHMP5	0.416042	1.33426
CHTF8	2.22281	4.66802
CKAP5	0.00304319	1.00211
CLIC1	2.41627	5.33789
CLK3	1.00069	2.00096
CNOT1	0.737118	1.66684
COG1	0.415452	1.33372
COPG1	0.000438347	1.0003
CORO1A	0.415869	1.3341
CPNE1,RBM12	0.0400828	1.02817
CREBBP	0.415175	1.33346
CSDE1	0.41535	1.33362
CSK	1.00062	2.00086
CSNK1G2	1.73749	3.33455
CTSC	0.415697	1.33394
CTSS	0.000769529	1.00053
CUL1	0.415435	1.3337
DAXX	0.415524	1.33378
DAZAP2	1.00069	2.00096
DDIT3	1.00405	2.00562
DDX17	0.358101	1.28174
DDX19A	0.415545	1.3338
DDX23	1.00038	2.00053
DDX5	0.637936	1.5561
DHX15	1.00041	2.00057
DNAJC14	0.737357	1.66712
DOCK10	0.415202	1.33349
DPP8	1.00037	2.00051
DUSP1	0.415664	1.33391
DYNC1H1	0.856506	1.81065
DYNLL2	0.415552	1.33381
EDEM1	0.41537	1.33364
EEF2	0.530898	1.44483
EIF2C2	0.415542	1.3338
EIF3E	0.41592	1.33415
EIF3G	1.41628	2.66896
EIF3H	0.416166	1.33438
EIF3L	0.415698	1.33394
EIF3M	0.416094	1.33431
EIF4B	0.000636989	1.00044
EIF5A	1.00108	2.0015
ELK1	0.415642	1.33389
ELOVL1	0.415956	1.33418
EMC3	1.00104	2.00144
ERCC4	0.415219	1.3335
ERGIC3	0.41607	1.33429
ETF1	0.415589	1.33384
ETS1	0.415603	1.33386
F2R	0.415383	1.33365
FAM134A	1.00043	2.0006
FAM178A	2.00021	4.00058
FAM32A	0.415969	1.33419
FBXO18	1.41526	2.66708
FGD2	0.415539	1.3338
FNDC3A	0.415232	1.33351
FYB	0.000385682	1.00027
G3BP2	0.41551	1.33377
GABARAP	0.153843	1.11253
GATAD2B	0.415762	1.334
GIMAP5	1.41614	2.66871
GMIP	0.000364988	1.00025
GNAI3	1.73754	3.33466
GNL2	0.415578	1.33383
GNL3L	0.415677	1.33392
GPX1	1.41665	2.66965
GRIPAP1	0.415448	1.33371
GTPBP10	0.415823	1.33406
H2AFZ	0.416573	1.33475
HBS1L	0.415473	1.33374
HCLS1	1.41543	2.66739
HDAC1	0.41567	1.33392
HDAC3	1.4157	2.66789
HDDC2	1.00164	2.00227
HDGF	0.415744	1.33399
HIST1H1D	0.415368	1.33364
HNRNPD	1.41591	2.66828
HNRNPF	1.41564	2.66778
HNRNPU	0.41542	1.33369
HOOK3	0.415504	1.33376
HP1BP3	0.415411	1.33368
HPS1	1.41548	2.66748
HSP90AB1	2.22288	4.66824
HSP90B1	0.000442249	1.00031
HSPA5	0.415698	1.33394
HSPA8	0.149937	1.10952
IFIT3	2.41568	5.33571
IFRD1	1.00056	2.00078
IL10RB	0.415731	1.33397
IL27RA	0.000484635	1.00034
IL2RG	1.73786	3.3354
IRF4	0.415983	1.33421
IRF5	0.415528	1.33379
ITGB2	0.152441	1.11145
ITK	0.415311	1.33359
ITM2B	1.41628	2.66896
JAK1	1.22263	2.33372
KARS	0.737545	1.66734
KDELR1	0.415905	1.33414
KDM5A	1.41522	2.667
KDM5C	0.41525	1.33353
KDM6A	1.00022	2.00031
KIAA1715	0.415578	1.33383
KIAA1967	1.00031	2.00043
KPNA1	0.415499	1.33376
KPNB1	1.41539	2.66732
KRCC1	0.415971	1.3342
LAP3	0.415672	1.33392
LAS1L	0.415525	1.33378
LBR	1.73759	3.33478
LENG8	0.415274	1.33355
LIMD2	1.22336	2.3349
LIMS1	0.415628	1.33388
LRP10	1.22279	2.33398
LRRC14	1.41577	2.66802
LRRC8D	0.415442	1.33371
MAF	0.415725	1.33397
MAPK14	0.415319	1.33359
MCM3	1.41544	2.66741
MCM3AP	2.00019	4.00053
MCM7	0.415546	1.3338
MED20	1.0005	2.00069
MED21	0.417074	1.33522
MED29	1.41747	2.67117
MEPCE	1.00046	2.00064
METTL21D	0.416115	1.33433
MFNG	0.415662	1.33391
MGEA5	0.415409	1.33368
MIA3	1.73708	3.3336
MIR1434	2.32736	5.01886
MLL5	0.637605	1.55574
MMD	1.00051	2.00071
MOB3A	1.73757	3.33473
MON1B	1.00023	2.00032
MRPL52	0.417008	1.33516
MS4A1	0.000620054	1.00043
MSN	0.263338	1.20025
MTA2	0.415488	1.33375
MYCBP2	7.99e-05	1.00006
MYH9	1.2897	2.44477
MYL6	0.417369	1.33549
MYNN	0.415374	1.33364
MYO1C	1.4153	2.66715
NACA	0.416605	1.33478
NCKAP1L	1.00025	2.00035
NDUFA9	1.00108	2.0015
NDUFS1	1.00036	2.0005
NEK8	0.00976667	1.00679
NFKB1	1.00032	2.00044
NIPBL	1.00012	2.00017
NKIRAS2	0.415771	1.33401
NOP56	1.16691	2.2453
NSA2	0.416338	1.33454
NUMA1	1.00016	2.00022
NUP153	1.41528	2.66711
OAS1X	0.416133	1.33435
OS9	1.00047	2.00065
OTUD4	0.000166345	1.00012
P4HA2	1.41559	2.66769
PARK7	1.00165	2.00229
PARP1	1.22273	2.33388
PARP14	2.11569	4.33397
PARP8	1.00043	2.0006
PCBP2	0.415939	1.33417
PFDN5	0.416563	1.33474
PHF1	0.415609	1.33386
PHF12	1.00027	2.00037
PIAS1	1.00057	2.00079
PIM1	1.00047	2.00065
PITPNM2	1.00017	2.00024
PKM	0.553044	1.46718
PKN1	0.415455	1.33372
PLCG1	2.00028	4.00078
PLDN	0.415565	1.33382
POLH	0.415391	1.33366
POLR2B	1.00032	2.00044
POU2AF1	1.00046	2.00064
PPDPF	0.417011	1.33516
PPIB	0.119696	1.08651
PPP1CA	2.22345	4.67009
PPP1R37	1.73737	3.33427
PPP5C	2.00063	4.00175
PQLC3	0.415804	1.33404
PRDX3	0.152808	1.11173
PRNP	1.00028	2.00039
PRPF19	0.415644	1.33389
PRPF8	1.11564	2.16691
PSMA7	0.416569	1.33475
PSMB10	1.00147	2.00204
PSMB9	1.41713	2.67054
PSMC1	1.73782	3.33531
PSMC3	0.41588	1.33411
PSMC4	1.7379	3.33549
PSMD2	1.22281	2.33401
PSMD6	1.00101	2.0014
PTK2	0.415301	1.33358
PTK2B	0.415331	1.3336
PTPRC	0.41532	1.33359
PUM1	1.41526	2.66708
QARS	1.41556	2.66763
RAB5C	0.415886	1.33412
RAB8A	1.4159	2.66826
RAD21	1.00034	2.00047
RAF1	0.415419	1.33369
RANBP2	0.415154	1.33344
RAP2A	0.415621	1.33387
RBBP4	1.00057	2.00079
RBM15B	1.00039	2.00054
RBM3	0.415619	1.33387
RBM38	1.00058	2.0008
RBM39	0.737404	1.66717
RCOR3	1.00064	2.00089
RNASEH1	1.00109	2.00151
RNF114	0.415543	1.3338
RNF181	0.00299898	1.00208
RNF19A	0.73724	1.66698
RNF19B	0.415474	1.33374
RNPS1	2.41573	5.33589
RPL13	0.670221	1.59132
RPL13A	1.221	2.33108
RPL13A	0.195118	1.14482
RPL19	0.0553098	1.03908
RPL23	0.518459	1.43242
RPL27	0.419061	1.33706
RPL28	1.15574	2.22799
RPL29	1.00275	2.00382
RPL3	0.933768	1.91026
RPL3	0.416097	1.33431
RPL32	0.641176	1.5596
RPL37A	1.26551	2.40412
RPL4	1.88459	3.69248
RPL7A	0.416718	1.33489
RPL8	0.416817	1.33498
RPLP0	0.726672	1.65482
RPN1	0.415607	1.33386
RPN2	0.4156	1.33385
RPS11	0.577691	1.49246
RPS12	1.19611	2.29121
RPS17	0.611595	1.52795
RPS18	1.62003	3.07381
RPS2	0.194191	1.14408
RPS24	1.00338	2.00469
RPS3	0.266811	1.20315
RPS5	0.504723	1.41885
RPS6KA1	0.415428	1.33369
RPS7	0.876855	1.83637
RPS8	5.15785	35.6999
RPS9	1.4173	2.67085
RPSA	0.680435	1.60262
RUVBL1	0.415849	1.33408
SAMHD1	0.415674	1.33392
SAMSN1	1.10382	2.14923
SARS	1.22311	2.33449
SART3	1.00158	2.00219
SCAF11	1.73719	3.33385
SCPEP1	1.00067	2.00093
SEC24C	0.415298	1.33357
SEC62	0.415345	1.33362
SENP6	0.415264	1.33354
SENP7	0.415383	1.33365
SERF2	0.415522	1.33378
SETDB1	0.415295	1.33357
SF3B2	1.41546	2.66745
SF3B3	1.72998	3.31723
SFPQ	0.415478	1.33374
SFSWAP	0.000382455	1.00027
SIRT2	1.0007	2.00097
SLA	0.415464	1.33373
SLC25A3	0.758073	1.69123
SLC25A3	0.737976	1.66783
SLC35B2	0.415585	1.33384
SLC37A3	1.41546	2.66745
SLC38A2	0.000249407	1.00017
SLC3A2	0.221219	1.16572
SMAGP	0.415853	1.33409
SMARCA4	1.41525	2.66706
SMARCA5	1.73731	3.33413
SMARCC2	1.53074	2.88934
SMCHD1	0.415205	1.33349
SNHG12	1.00097	2.00135
SNRNP200	1.41521	2.66699
SNRPD2	0.418489	1.33653
SON	1.4152	2.66697
SPOCK2	1.41527	2.6671
SPTAN1	1.22254	2.33357
SPTBN1	0.415179	1.33346
SQLE	1.00059	2.00082
SQSTM1	1.65269	3.14419
SRSF1	2.58541	6.00186
SRSF11	1.00052	2.00072
SRSF2	0.222787	1.16699
SRSF5	0.152899	1.1118
SSR4	0.225285	1.16901
ST3GAL6	0.415294	1.33357
STARD7	0.4155	1.33376
STAT3	1.41531	2.66717
STAT4	1.00048	2.00067
STX5	1.41565	2.6678
SUPT4H1	1.41585	2.66817
TAPBP	1.29004	2.44535
TAX1BP1	1.00035	2.00049
TBC1D10B	1.00032	2.00044
TCP1	1.41573	2.66795
TCP11L2	0.415353	1.33362
TEX2	0.685374	1.60812
THRAP3	0.41531	1.33359
TKT	1.00061	2.00085
TM9SF2	0.415523	1.33378
TMBIM1	1.00057	2.00079
TMBIM6	0.409973	1.32866
TMEM168	0.415338	1.33361
TMEM30A	0.415814	1.33405
TNRC6B	0.415226	1.33351
TPM4	1.00056	2.00078
TPR	1.00016	2.00022
TRIM56	1.41519	2.66695
TRIP12	0.00018676	1.00013
TTF2	0.263359	1.20027
TTLL4	0.000311554	1.00022
TUBA4A	0.737866	1.66771
TXN	1.73982	3.33993
TXNIP	0.729853	1.65847
UBAP2L	0.415394	1.33366
UBB	0.696357	1.62041
UBC	0.415495	1.33376
UBC	0.326138	1.25365
UBD	0.53183	1.44576
UBE2M	1.00092	2.00128
UBN1	1.00031	2.00043
UBR4	0.900537	1.86676
UBR5	0.737077	1.6668
UCP2	0.41586	1.33409
UHMK1	1.4161	2.66863
UNC93B1	0.415587	1.33384
UQCRH	1.41675	2.66983
VAMP3	1.00058	2.0008
VCP	1.73734	3.3342
VTI1B	1.00131	2.00182
WARS	1.37225	2.58874
WASF2	0.415335	1.33361
WBP1	0.416242	1.33445
WDFY4	0.415154	1.33344
WDR55	1.41584	2.66815
WDR74	0.639251	1.55752
WDR83OS	0.41756	1.33567
XPO1	0.41527	1.33355
XRCC6	0.415579	1.33383
XRN2	1.00035	2.00049
YBX1	0.415898	1.33413
ZNF638	0.41522	1.3335
ZNFX1	0.637602	1.55574
ZYX	1.00056	2.00078
AARS	-0.584611	-1.49963
ABTB1	-0.584229	-1.49924
ACP5	-1.58414	-2.99829
ACTB	-0.162713	-1.11939
ACTB	-0.588135	-1.5033
ACTG1	-1.26091	-2.39647
ACTN4	-1.58456	-2.99916
ACTR1A	-0.262612	-1.19965
ADCY7	-1.58477	-2.9996
ADIPOR1	-0.584323	-1.49934
ADNP	-1.16972	-2.24968
ADNP2	-0.584674	-1.4997
ADRBK1	-0.169404	-1.12459
AFF4	-2.16961	-4.49902
AHSA1	-0.583952	-1.49895
ALKBH1	-0.584463	-1.49948
ANKRD17	-1.58485	-2.99977
ANKRD52	-0.584624	-1.49965
AP3D1	-0.584707	-1.49973
AP4M1	-0.584158	-1.49916
APOBEC3B	-0.584042	-1.49904
APP	-2.16953	-4.49877
ARCN1	-0.584405	-1.49942
ARF4	-0.58327	-1.49824
ARHGDIB	-1.16867	-2.24804
ARID4B	-0.584758	-1.49979
ARL4C	-0.584212	-1.49922
ARPC2	-1.58399	-2.99798
ARPC5L	-2.16854	-4.49568
ATAD1	-1.58456	-2.99916
ATF4	-2.39138	-5.24659
ATG4C	-0.584477	-1.4995
ATP13A1	-1.16961	-2.24951
ATP1A1	-0.58462	-1.49964
ATP5A1	-1.58429	-2.9986
ATP5G3	-0.582659	-1.49761
ATP6V0B	-3.16845	-8.9908
ATP6V0D1	-2.16907	-4.49733
ATP6V0E1	-0.583125	-1.49809
ATP6V1G1	-1.58361	-2.99719
ATPIF1	-0.580429	-1.49529
AZI2	-1.16922	-2.2489
BACE2	-0.584234	-1.49924
BAZ2A	-0.584824	-1.49986
BCAP31	-0.583802	-1.49879
BCL10	-0.584302	-1.49931
BCL2L1	-0.999512	-1.99932
BHLHE40	-0.391897	-1.31212
BIRC6	-2.16985	-4.49977
BLA-DQB	-1.32077	-2.49799
BOLA-A,BoLA	-1.58494	-2.99995
BRD7	-0.58437	-1.49938
BTG1	-3.04666	-8.26297
BZW1	-1.16972	-2.24968
C13H20orf11	-2.58401	-5.99604
C19H17orf103	-2.16948	-4.49861
C19H17orf62	-0.584284	-1.49929
C3H1orf54	-2.16596	-4.48765
C3H1orf85	-0.584119	-1.49912
C5H12orf23	-0.584639	-1.49966
C5H12orf44	-0.584059	-1.49906
C7H19orf10	-1.16854	-2.24784
C7H19orf42	-1.58397	-2.99794
C7H5orf15	-0.584377	-1.49939
CAMK2G	-1.58417	-2.99835
CAPN1	-1.58444	-2.99891
CARD11	-1.58468	-2.99941
CASP8	-0.584497	-1.49952
CAT	-1.58441	-2.99885
CCDC76	-0.584585	-1.49961
CCL22	-0.584333	-1.49935
CCT3	-0.169268	-1.12449
CCT6A	-0.58447	-1.49949
CCT7	-0.584237	-1.49925
CCT8	-0.584278	-1.49929
CD164	-0.583816	-1.49881
CD44	-2.1693	-4.49805
CD52	-0.997521	-1.99657
CD68	-0.583905	-1.4989
CD74	-0.221417	-1.16588
CD79A	-1.58361	-2.99719
CD8A	-0.584323	-1.49934
CDC42	-0.584316	-1.49933
CDC42SE1	-1.90647	-3.74891
CDC42SE2	-0.584595	-1.49962
CDKN1B	-1.32142	-2.49912
CDS2	-0.584657	-1.49968
CFDP2	-2.58453	-5.9982
CFL2	-0.583988	-1.49899
CFLAR	-0.58408	-1.49908
CHD2	-0.584719	-1.49975
CHD6	-1.58483	-2.99972
CHD8	-2.16977	-4.49952
CHORDC1	-1.58455	-2.99914
CLASP2	-0.5848	-1.49983
CLDND1	-0.584365	-1.49938
CLINT1	-2.90652	-7.49807
CLN5	-0.583658	-1.49864
CLNS1A	-0.584137	-1.49914
CLTC	-0.807153	-1.74976
CMTM3	-0.584509	-1.49953
CMTM6	-0.3215	-1.24963
CNDP2	-0.584325	-1.49934
CNIH4	-1.58253	-2.99495
CNN2	-2.58416	-5.99666
CNOT6	-0.584618	-1.49964
CNOT6L	-1.16979	-2.24979
CNOT7	-0.584492	-1.49951
CNP	-0.584414	-1.49943
COPA	-1.80708	-3.49933
COPB1	-0.584589	-1.49961
COPB2	-1.58456	-2.99916
COX14	-0.580635	-1.49551
COX4I1	-0.583414	-1.49839
CPSF6	-0.584368	-1.49938
CREB3	-0.58398	-1.49898
CREBL2	-0.584628	-1.49965
CRLF3	-2.16922	-4.4978
CSNK2A1	-1.58442	-2.99887
CST3	-0.997828	-1.99699
CTCF	-1.16958	-2.24946
CTDSP1	-0.584143	-1.49915
CTSA	-0.584262	-1.49927
CTSB	-0.169282	-1.1245
CTSD	-1.58432	-2.99866
CTSZ	-2.16898	-4.49705
CXCR4	-3.16915	-8.99517
CYBA	-2.16755	-4.4926
CYC1	-0.583836	-1.49883
CYFIP2	-2.16969	-4.49927
CYTH2	-0.584092	-1.4991
CYTIP	-1.16933	-2.24907
DAP3	-0.584103	-1.49911
DCAF8	-1.58478	-2.99962
DDX20	-1.16949	-2.24932
DDX24	-0.58454	-1.49956
DDX39A	-0.584093	-1.4991
DDX39B	-0.584177	-1.49918
DDX47	-0.169218	-1.12445
DDX55	-0.584381	-1.4994
DDX6	-0.432766	-1.34982
DEK	-1.58452	-2.99908
DENND2D	-0.584342	-1.49935
DHX8	-0.584679	-1.49971
DHX9	-0.584698	-1.49973
DLST	-0.584263	-1.49927
DNM2	-0.169572	-1.12472
DNMT1	-1.39209	-2.62459
DOCK8	-1.16977	-2.24976
DOK3	-0.584138	-1.49914
DUSP4	-0.584306	-1.49932
DVL1	-0.584563	-1.49958
DYRK1A	-0.584729	-1.49976
EAPP	-0.584615	-1.49964
EDEM3	-0.58478	-1.49981
EEF1D	-1.58377	-2.99752
EEF1G	-0.584027	-1.49903
EFTUD2	-0.584596	-1.49962
EHD1	-2.16923	-4.49783
EHMT2	-1.16962	-2.24952
EIF1	-0.261974	-1.19912
EIF2AK3	-0.5847	-1.49973
EIF2B4	-0.584162	-1.49917
EIF2S2	-0.584025	-1.49903
EIF3A	-0.807109	-1.7497
EIF3D	-2.49117	-5.62234
EIF3I	-0.583812	-1.4988
EIF3J	-1.58422	-2.99846
EIF4A1	-0.209583	-1.15635
EIF4G2	-0.491523	-1.40593
EIF5	-0.584689	-1.49972
ELAC1	-1.58393	-2.99785
ENO1	-0.169206	-1.12444
EP400	-2.90678	-7.49943
EPS15	-0.584601	-1.49962
ERCC1	-0.583465	-1.49844
EXOC3	-0.584505	-1.49952
EXOC7	-1.58436	-2.99875
EZH1	-0.584717	-1.49974
EZR	-1.25223	-2.38209
FAM105A	-1.5845	-2.99904
FAM107B	-0.584053	-1.49905
FAM115A	-1.58475	-2.99956
FAM40A	-0.584583	-1.49961
FBXO38	-2.16965	-4.49914
FBXO8	-0.584177	-1.49918
FEM1B	-2.1694	-4.49836
FGD3	-2.16951	-4.49871
FGFR1OP2	-0.584459	-1.49948
FLAD1	-0.584236	-1.49924
FLCN	-0.16949	-1.12466
FLNA	-0.584819	-1.49985
FLNB	-0.584841	-1.49987
FLOT1	-0.584359	-1.49937
FMNL3	-0.584643	-1.49967
FNBP1	-0.584724	-1.49975
FXYD5	-0.168523	-1.12391
GAA	-0.584525	-1.49955
GANAB	-0.584652	-1.49968
GCFC1	-0.584704	-1.49973
GIMAP7	-0.584237	-1.49925
GLB1	-1.58442	-2.99887
GLG1	-2.58482	-5.99941
GLS	-0.88931	-1.85229
GLTSCR2	-0.584095	-1.4991
GMFG	-0.581891	-1.49681
GNAI2	-2.16934	-4.49818
GNAS	-0.261928	-1.19908
GNB2	-1.16907	-2.24867
GNE	-0.584754	-1.49978
GNPDA1	-0.584355	-1.49937
GOLGA5	-0.584511	-1.49953
GPBP1	-0.584529	-1.49955
GPD2	-0.584605	-1.49963
GPN1	-0.584497	-1.49952
GPR183	-0.584085	-1.49909
GPX4	-0.583318	-1.49829
GRAMD4	-0.582062	-1.49699
GRPEL1	-0.584028	-1.49903
GTF2A2	-0.582979	-1.49794
GTPBP4	-2.5845	-5.99808
HERC2	-1.58489	-2.99985
HERPUD1	-1.58421	-2.99844
HIF1A	-1.58465	-2.99935
HIPK1	-0.584675	-1.4997
HIST1H1C	-1.16899	-2.24854
HIST2H2BE	-1.58442	-2.99887
HLA-DMB	-0.584138	-1.49914
HNRNPL	-1.32141	-2.4991
HSPA4	-1.58472	-2.9995
HSPA9	-2.58442	-5.99774
HUWE1	-1.90681	-3.74979
HYOU1	-2.17064	-4.50223
IAH1	-1.58356	-2.99708
ICOS	-0.584481	-1.4995
ID2	-1.58379	-2.99756
IDO1	-0.584195	-1.4992
IK	-0.58428	-1.49929
IL10RA	-0.58428	-1.49929
IL2RA	-2.32144	-4.99831
IL4R	-0.584614	-1.49964
IL7R	-0.446803	-1.36302
IL8	-2.16903	-4.49721
IMP3	-0.583658	-1.49864
INPP5D	-2.16968	-4.49924
INTS1	-0.584788	-1.49982
IPO13	-1.58462	-2.99929
IPO5	-0.584333	-1.49935
IRF1	-0.125125	-1.0906
IRF3	-1.58411	-2.99823
ITGA4	-0.584614	-1.49964
ITGB7	-0.584489	-1.49951
ITM2C	-0.584348	-1.49936
ITPR1	-0.169802	-1.1249
IVD	-1.58453	-2.9991
JMJD1C	-0.58482	-1.49985
JSP.1	-1.32098	-2.49836
JTB	-1.5839	-2.99779
JUNB	-0.584257	-1.49927
KAT7	-1.22205	-2.33278
KCNAB3	-0.549724	-1.46381
KIAA0100	-1.5848	-2.99966
KIAA1429	-0.58478	-1.49981
KLF6	-0.847476	-1.79935
KNTC1	-0.584818	-1.49985
LAMTOR1	-1.58363	-2.99723
LAPTM5	-0.0368937	-1.0259
LCK	-1.16931	-2.24904
LCP1	-1.58436	-2.99875
LCP2	-1.58444	-2.99891
LOC509513	-2.1689	-4.4968
LRRC33	-1.90638	-3.74867
LSM10	-0.583564	-1.49855
LY6E	-0.583812	-1.4988
LYST	-0.584867	-1.4999
MACF1	-2.16986	-4.4998
MAN2B1	-2.16954	-4.4988
MAP2K5	-0.583907	-1.4989
MAP3K1	-0.262865	-1.19986
MAPRE2	-1.58467	-2.99939
MAST1	-0.58472	-1.49975
MAT2A	-1.58452	-2.99908
MATR3	-0.584647	-1.49967
MAVS	-0.584522	-1.49954
MBD1	-0.584424	-1.49944
MCL1	-1.58464	-2.99933
MED12	-0.584788	-1.49982
METTL12	-0.970876	-1.96003
MGA	-1.58486	-2.99979
MIER2	-0.584484	-1.4995
MINK1	-0.584719	-1.49975
MINPP1	-0.584346	-1.49936
MIR2440,RPL3	-0.579896	-1.49474
MKI67IP	-1.90607	-3.74787
MKNK2	-1.58408	-2.99817
MKRN1	-0.584173	-1.49918
MRPS11	-1.58334	-2.99663
MST4	-0.321548	-1.24967
MTX1	-1.58368	-2.99733
MVP	-1.58452	-2.99908
MYBL2	-1.58451	-2.99906
MYO1F	-1.58464	-2.99933
MYO9B	-1.90674	-3.74961
MYSM1	-0.5848	-1.49983
NAA20	-0.583631	-1.49862
NAA40	-0.584548	-1.49957
NADK	-0.584217	-1.49923
NBAS	-1.5848	-2.99966
NDUFB7	-2.16608	-4.48802
NDUFS2	-2.58413	-5.99654
NEU1	-0.584272	-1.49928
NFATC3	-2.16959	-4.49896
NFE2L1	-2.90667	-7.49885
NFE2L2	-0.584444	-1.49946
NFIL3	-0.584274	-1.49928
NFKBIA	-0.584131	-1.49914
NFKBID	-0.584345	-1.49936
NME1	-0.582807	-1.49776
NMT1	-1.16931	-2.24904
NR3C1	-1.58479	-2.99964
NUB1	-2.75423	-6.74692
NUDT3	-0.584325	-1.49934
OAZ1	-0.998839	-1.99839
OGT	-0.99966	-1.99953
ORMDL2	-2.16822	-4.49468
P4HB	-1.39178	-2.62402
PAN2	-0.584694	-1.49972
PARP12	-1.16951	-2.24935
PATL1	-0.584667	-1.49969
PCK2	-1.5844	-2.99883
PDE12	-0.584389	-1.4994
PDE4B	-0.58468	-1.49971
PDHA1	-0.32164	-1.24975
PDIA3	-0.584304	-1.49932
PDLIM2	-0.584088	-1.49909
PDRG1	-1.58433	-2.99869
PFDN1	-0.58264	-1.49759
PFKP	-1.16945	-2.24926
PHACTR4	-0.973257	-1.96327
PHACTR4,SNHG3	-0.723635	-1.65134
PI4K2B	-0.58465	-1.49968
PINK1	-0.584548	-1.49957
PITHD1	-0.584096	-1.4991
PITPNB	-1.58455	-2.99914
PJA2	-1.5845	-2.99904
PLAA	-0.584496	-1.49952
PLAC8	-2.1679	-4.49369
PLAGL1	-1.39188	-2.6242
PLCL2	-1.1697	-2.24965
PLEKHM2	-0.584654	-1.49968
PLK3,RPS8	-1.25083	-2.37978
PLP2	-0.583393	-1.49837
POLA1	-2.58472	-5.99899
POLDIP3	-0.584607	-1.49963
POLE2	-0.58419	-1.4992
POLR1A	-1.58477	-2.9996
POLR2E	-0.168884	-1.12419
POLR3A	-2.16976	-4.49949
PPP1CB	-0.584492	-1.49951
PPP1R15A	-0.584423	-1.49944
PPP1R16B	-0.099348	-1.07129
PPP1R18	-1.58455	-2.99914
PPP2CA	-1.16922	-2.2489
PPP2R1A	-2.16937	-4.49827
PPP3CB	-0.58456	-1.49958
PPP3R1	-0.583177	-1.49814
PRDM1	-3.39208	-10.4983
PRDX5	-1.90518	-3.74556
PRF1	-0.584182	-1.49919
PRKCSH	-0.999399	-1.99917
PRPF39	-0.584574	-1.4996
PRPF4B	-1.58467	-2.99939
PSAP	-0.584189	-1.4992
PSEN1	-2.16925	-4.4979
PSMA5	-0.583475	-1.49845
PSMB2	-0.583071	-1.49803
PSMB3	-0.582877	-1.49783
PSMB4	-0.583395	-1.49837
PSMB8	-0.261742	-1.19893
PSME1	-1.90546	-3.74628
PTGER4	-1.58453	-2.9991
PTP4A2	-1.58394	-2.99787
PTTG1IP	-1.58441	-2.99885
PXK	-1.90643	-3.7488
PYGO2	-0.58457	-1.49959
QDPR	-0.583199	-1.49817
QRICH1	-0.584589	-1.49961
RAB10	-0.584412	-1.49943
RAB7A	-1.16885	-2.24832
RABEP1	-0.321707	-1.24981
RABL3	-1.58431	-2.99864
RAC2	-1.58406	-2.99812
RASAL3	-0.584617	-1.49964
RASSF1	-1.58419	-2.99839
RB1CC1	-3.39212	-10.4986
RBM10	-2.16943	-4.49846
RBM14	-0.584516	-1.49954
RBM22	-0.584413	-1.49943
RBMX	-0.584083	-1.49909
RCAN3	-0.584518	-1.49954
REEP4	-0.584163	-1.49917
REEP5	-1.58454	-2.99912
RHOA	-1.16897	-2.24851
RHOF	-1.16931	-2.24904
RIN2	-0.584687	-1.49971
RINT1	-1.58449	-2.99902
RIPK3	-0.584236	-1.49924
RLF	-1.16973	-2.2497
RLIM	-2.16951	-4.49871
RMND5B	-0.584258	-1.49927
RMRP	-0.33728	-1.26337
RNF170	-0.583922	-1.49892
RNF34	-0.584311	-1.49932
RNF40	-0.584628	-1.49965
RPA1	-0.584533	-1.49955
RPL11	-0.582127	-1.49705
RPL14	-0.582769	-1.49772
RPL18	-0.120605	-1.08719
RPL18A	-1.58227	-2.99441
RPL31	-0.901966	-1.86861
RPL38	-0.573424	-1.48805
RPS10	-1.90388	-3.74218
RPS12	-0.580618	-1.49549
RPS15	-0.70129	-1.62596
RPS21	-0.577509	-1.49227
RQCD1	-0.584579	-1.4996
RRM1	-0.584554	-1.49958
RRP12	-1.58467	-2.99939
RSBN1	-0.584574	-1.4996
RTN3	-1.04398	-2.06191
RTTN	-0.584799	-1.49983
S100A11	-0.580762	-1.49564
SASH3	-0.584505	-1.49952
SAT1	-1.32058	-2.49767
SATB1	-1.16961	-2.24951
SCAMP3	-0.584013	-1.49901
SCYL2	-0.584748	-1.49978
SDF2	-2.58266	-5.99043
SDS	-2.16908	-4.49737
SEC14L1	-2.16944	-4.49849
SEC61A2	-0.584293	-1.4993
SEH1L	-0.584608	-1.49963
SELL	-1.58449	-2.99902
SENP3	-0.584379	-1.49939
SEPHS1	-0.584161	-1.49917
SERPINC1	-2.29722	-4.9151
SF3B1	-1.29878	-2.46021
SFMBT1	-0.584585	-1.49961
SGPL1	-0.584674	-1.4997
SGSM3	-0.584504	-1.49952
SH3KBP1	-0.584595	-1.49962
SIT1	-0.583783	-1.49877
SLC19A1	-2.16939	-4.49833
SLC19A2	-0.584433	-1.49945
SLC1A5	-1.1695	-2.24934
SLC20A1	-0.262583	-1.19962
SLC25A29	-0.58446	-1.49948
SLC25A37	-0.584564	-1.49959
SLC3A2	-0.12491	-1.09044
SLC3A2	-0.48134	-1.39604
SLC43A3	-2.16944	-4.49849
SLC6A9	-0.584653	-1.49968
SLC7A7	-0.584344	-1.49936
SMEK2	-0.584516	-1.49954
SMG6	-1.58476	-2.99958
SMG7	-1.58476	-2.99958
SNF8	-1.58444	-2.99891
SNX1	-0.584323	-1.49934
SORL1	-0.777498	-1.71416
SP1	-1.16964	-2.24956
SPECC1L	-1.58466	-2.99937
SPP1	-1.65434	-3.14779
SRSF7	-0.583631	-1.49862
SSB	-0.58445	-1.49947
SSR1	-0.584573	-1.4996
ST3GAL2	-0.584623	-1.49965
STAT1	-0.169379	-1.12457
STAT2	-1.58464	-2.99933
STAT5A	-0.584478	-1.4995
STAT6	-1.58453	-2.9991
STIM1	-0.584591	-1.49961
STX11	-1.58428	-2.99858
SUPT16H	-1.16961	-2.24951
SUPT5H	-0.999657	-1.99952
SUPT6H	-0.584758	-1.49979
SURF4	-1.58456	-2.99916
SYNJ1	-0.58466	-1.49969
SYPL1	-1.5844	-2.99883
SYTL2	-0.584681	-1.49971
TAF10	-0.582936	-1.49789
TAF9	-0.584002	-1.499
TAP1	-1.16937	-2.24913
TAPBPL	-3.75445	-13.4959
TARS	-1.58452	-2.99908
TCEA1	-0.584431	-1.49945
TCF12	-1.58471	-2.99947
TCF20	-2.16973	-4.49939
TCF25	-1.90652	-3.74904
THOC5	-2.1694	-4.49836
TIMP1	-0.583055	-1.49802
TLN1	-1.58482	-2.9997
TMBIM4	-0.58443	-1.49945
TMED10	-0.505831	-1.41994
TMED9	-2.90594	-7.49506
TMEM161A	-0.584566	-1.49959
TMEM185B	-0.584365	-1.49938
TMEM199	-1.16924	-2.24893
TMEM208	-0.582904	-1.49786
TMEM41A	-0.584128	-1.49913
TMEM66	-1.5843	-2.99862
TMEM9B	-0.5843	-1.49931
TMSB10	-0.139838	-1.10178
TNFAIP8L2	-0.583739	-1.49873
TNFRSF25	-0.584103	-1.49911
TNPO2	-2.16968	-4.49924
TP53INP1	-0.584752	-1.49978
TPD52L2	-3.39173	-10.4957
TPP1	-0.584218	-1.49923
TRA2B	-2.16898	-4.49705
TRAF7	-0.58444	-1.49946
TRIM21	-0.584199	-1.49921
TRIM5	-0.584444	-1.49946
TRPC2	-0.584676	-1.4997
TRPM7	-0.584775	-1.49981
TRRAP	-2.9068	-7.49953
TSPYL4	-0.58467	-1.4997
TTC7A	-0.584568	-1.49959
TUBA1B	-0.58422	-1.49923
TUBB	-0.584188	-1.49919
TUFM	-0.584154	-1.49916
TYK2	-1.16972	-2.24968
U2AF1	-0.583309	-1.49828
UBA1	-0.169568	-1.12472
UBA2	-2.16945	-4.49852
UBA52	-0.429433	-1.3467
UBASH3A	-0.584406	-1.49942
UBE2N	-0.584389	-1.4994
UBE2V1	-0.584258	-1.49927
UBXN4	-0.584389	-1.4994
UHRF1BP1L	-0.584733	-1.49976
ULK1	-0.584659	-1.49968
UQCR10	-1.16556	-2.2432
UQCRC1	-0.584127	-1.49913
URB1	-0.584804	-1.49984
USF1	-2.16917	-4.49765
USP11	-0.5846	-1.49962
USP14	-0.584451	-1.49947
USP4	-2.90649	-7.49792
UTP15	-0.584666	-1.49969
VAPA	-0.906042	-1.8739
VAT1	-2.32148	-4.99845
VIM	-2.32123	-4.99758
WARS	-1.11596	-2.16739
WDFY1	-1.58404	-2.99808
WDR1	-2.16948	-4.49861
WDR33	-0.584705	-1.49973
WDR82	-1.58464	-2.99933
WIPF1	-0.584709	-1.49974
XIST	-1.26298	-2.39991
XPOT	-0.584624	-1.49965
YKT6	-1.5835	-2.99696
YWHAB	-1.16947	-2.24929
YY1	-1.58426	-2.99854
ZBTB1	-1.16959	-2.24948
ZBTB24	-0.584574	-1.4996
ZC3H11A	-0.584701	-1.49973
ZC3H12A	-0.584488	-1.49951
ZFP36L2	-0.584642	-1.49967
ZFX	-0.58474	-1.49977
ZMYND11	-0.584648	-1.49967
ZMYND8	-0.584732	-1.49976
ZNF207	-0.58437	-1.49938
ZNF410	-1.58445	-2.99893
ZNF593	-0.582874	-1.49783
ZNF609	-0.584693	-1.49972
ZNF830	-0.58422	-1.49923
ZW10	-0.584514	-1.49953
ZZZ3	-1.16964	-2.24956
