# Supplementary material for: Genomic analysis of host – Peste des petits ruminants vaccine viral transcriptome uncovers transcription factors modulating immune regulatory pathways
Source: Vet Res. 2015 Feb 24;46:15. doi: 10.1186/s13567-015-0153-8 (PMC4337102; doi:10.1186/s13567-015-0153-8)
Supplement: Additional file 2: — Global interactions of 985 differentially expressed genes. This additional file shows global interaction of 985 genes with 6756 nodes and 30023 edges. The nodes and the edges were identified using cytoscape 3.0.2. [file 13567_2015_153_MOESM2_ESM.xls]

## Sheet: Add file 2
ACTN4	SHC1
ACTN4	VDR
ACTN4	ACTN4
ACTN4	ELAVL1
ACTN4	VCP
ACTN4	MAGI1
ACTN4	MEF2A
ACTN4	CDH1
ACTN4	CDKN2A
ACTN4	PSMA3
ACTN4	UCHL5
ACTN4	GSN
ACTN4	TRIM3
ACTN4	UBD
ACTN4	ATXN7
ACTN4	INO80
ACTN4	ICAM1
ACTN4	USP6NL
ACTN4	CD81
ACTN4	FN1
ACTN4	HGS
ACTN4	SACS
ACTN4	ISG15
ACTN4	PDLIM1
ACTN4	CAMK2A
ACTN4	UBC
ACTN4	UBTF
ACTN4	TJP1
ACTN4	VCAM1
ACTN4	ACTN2
ACTN4	ACTN1
ACTN4	SLC2A4
ACTN4	COIL
ACTN4	TRAF3IP1
ACTN4	IGSF8
ACTN4	STAT1
ACTN4	SLC9A3R2
ACTN4	UBASH3B
ACTN4	HDAC5
ACTN4	FMNL1
ACTN4	MYOZ2
ACTN4	NOS3
ACTN4	GJA1
ACTN4	SVIL
ACTN4	ESR1
ACTN4	HDAC7
ACTN4	CAMK2B
ACTN4	COL17A1
ACTN4	ITGA4
ACTN4	SIRT7
RPS11	HDGF
RPS11	RPL10L
RPS11	MAGOH
RPS11	RPS11
RPS11	COPS5
RPS11	PHKG2
RPS11	RPL37A
RPS11	RPL24
RPS11	STK25
RPS11	ESR2
RPS11	CDK4
RPS11	RIOK2
RPS11	STK24
RPS11	PBK
RPS11	RPL23
RPS11	RPL18
RPS11	RPL22
RPS11	RPL12
RPS11	UBL4A
RPS11	ICT1
RPS11	DDX56
RPS11	CAND1
RPS11	GSK3B
RPS11	CSNK2A2
RPS11	RPL14
RPS11	RPS17L
RPS11	PRPF4B
RPS11	CUL3
RPS11	RPS20
RPS11	NOP56
RPS11	RPL17
RPS11	RPL10A
RPS11	ILK
RPS11	PAN2
RPS11	TP53RK
RPS11	RPL35
RPS11	DUSP10
RPS11	COPS6
RPS11	RPLP1
RPS11	CDC5L
RPS11	MAPK14
RPS11	MYBBP1A
RPS11	EIF2AK2
RPS11	RPS26
RPS11	MRPS11
RPS11	RPS10
RPS11	RPL21
RPS11	VCAM1
RPS11	PRKCD
RPS11	PRKACA
RPS11	PAK1
RPS11	SUMO1
RPS11	ADRBK1
RPS11	RPS23
RPS11	PRKACB
RPS11	RPL11
RPS11	VRK1
RPS11	NHP2L1
RPS11	RPL9
RPS11	RPL19
RPS11	PRKAA1
RPS11	HNRNPM
RPS11	FBL
RPS11	RPL7
RPS11	TH1L
RPS11	RPL18A
RPS11	DDX21
RPS11	NOP58
RPS11	SF3B14
RPS11	MST4
RPS11	RAD21
RPS11	RPLP0
RPS11	VHL
RPS11	RPLP0P6
RPS11	EEF1A1
RPS11	SENP3
RPS11	EEF2K
RPS11	RPL6
RPS11	TUFM
RPS11	RPS4X
RPS11	OXSR1
RPS11	SND1
RPS11	RPL5
RPS11	CDK2
RPS11	FN1
RPS11	NCSTN
RPS11	RPL4
RPS11	CDK5
RPS11	UBC
RPS11	RPL23A
RPS11	EIF4A3
RPS11	MAGEB2
RPS11	NDN
RPS11	LOC255308
RPS11	RPS6KA1
RPS11	CSNK1E
RPS11	NEDD8
RPS11	CDK9
RPS11	EIF3D
RPS11	PRKDC
RPS11	PSIP1
RPS11	RPL30
RPS11	STK4
RPS11	NFIA
RPS11	RPL7A
RPS11	CUL1
RPS11	HDAC5
RPS11	RUVBL2
RPS11	CSNK1A1
RPS11	YWHAZ
RPS11	DHX9
RPS11	DDX3X
RPS11	RPL15
RPS11	RPLP2
RPS11	EIF1B
RPS11	ESR1
RPS11	RPL31
RPS11	SMURF1
RPS11	HNRNPU
RPS11	CAMK1
RPS11	ITGA4
RPS11	RPS10P5
CD44	DPP8
CD44	LCK
CD44	FMNL1
CD44	UBC
CD44	COL14A1
CD44	CD44
CD44	ANK1
CD44	ELAVL1
CD44	ATF2
CD44	MMP7
CD44	ARHGEF1
CD44	SLC3A2
CD44	VHL
CD44	IGFBP3
CD44	IQGAP1
YBX1	SNRNP200
YBX1	PRPF40A
YBX1	PSMA2
YBX1	YBX1
YBX1	PAXIP1
YBX1	RIOK2
YBX1	STK24
YBX1	PSMA4
YBX1	GIGYF2
YBX1	PHF5A
YBX1	IFIT1
YBX1	DDX1
YBX1	HSPA5
YBX1	LSM3
YBX1	CSNK2A2
YBX1	LCP2
YBX1	CBX8
YBX1	CUL3
YBX1	ARRB2
YBX1	EIF2AK2
YBX1	G3BP1
YBX1	LMAN1
YBX1	HLA-C
YBX1	CUL4B
YBX1	TP53
YBX1	RNU11
YBX1	EP300
YBX1	FKBP3
YBX1	SRSF9
YBX1	SF3B2
YBX1	NOS2
YBX1	NPM1
YBX1	FUS
YBX1	HNRNPD
YBX1	HIST1H1C
YBX1	SYNCRIP
YBX1	APEX1
YBX1	UBD
YBX1	NFX1
YBX1	APBB1
YBX1	SSBP1
YBX1	OXSR1
YBX1	ICAM1
YBX1	IRF1
YBX1	TRAF6
YBX1	MYC
YBX1	ATP6V1E1
YBX1	SF3A2
YBX1	DYNC1LI2
YBX1	RPS6KA1
YBX1	CSNK1E
YBX1	PSMC4
YBX1	CDK9
YBX1	CUL2
YBX1	PSMB2
YBX1	ANKRD2
YBX1	JAM2
YBX1	DYNC1I2
YBX1	SNRPD1
YBX1	CSNK1A1
YBX1	MEPCE
YBX1	CALM1
YBX1	SMURF1
YBX1	HNRNPU
YBX1	PSMB4
YBX1	KHDRBS2
YBX1	COPS5
YBX1	MAGOH
YBX1	FLOT1
YBX1	PHKG2
YBX1	DYNC1H1
YBX1	BRCA1
YBX1	DIMT1
YBX1	UBAP2L
YBX1	CSNK2A1
YBX1	SMU1
YBX1	EIF2S1
YBX1	MECP2
YBX1	HABP4
YBX1	PSMB5
YBX1	IQCB1
YBX1	CAND1
YBX1	SRRM2
YBX1	GSK3B
YBX1	NOP56
YBX1	MAPK1
YBX1	CTCF
YBX1	PAN2
YBX1	TP53RK
YBX1	HNRNPA2B1
YBX1	BARD1
YBX1	SF3B3
YBX1	SNRPA1
YBX1	COBRA1
YBX1	EIF2B2
YBX1	POU5F1
YBX1	EIF3K
YBX1	RAD21
YBX1	EIF2C4
YBX1	RPS6KA3
YBX1	EEF1A1
YBX1	SIRT1
YBX1	THOC4
YBX1	HNRNPK
YBX1	RPAP2
YBX1	IREB2
YBX1	PSMC2
YBX1	TFAP2A
YBX1	RNU12-2P
YBX1	FN1
YBX1	SREK1
YBX1	CBX6
YBX1	FBXO33
YBX1	UBC
YBX1	EIF4A3
YBX1	PA2G4
YBX1	IFIT3
YBX1	NEDD8
YBX1	PRKDC
YBX1	IFIT2
YBX1	IGSF8
YBX1	CUL1
YBX1	YWHAZ
YBX1	GZF1
YBX1	RBBP6
YBX1	ESR1
YBX1	SNRPD2
YBX1	ARRB1
YBX1	HSPA1A
YBX1	ITGA4
IRF4	FKBP4
IRF4	UBC
IRF4	NFATC2
IRF4	BCL6
IRF4	TOP1
IRF4	HOXC11
IRF4	IRF4
PINK1	IRAK1
PINK1	HTRA2
PINK1	UBC
PINK1	MAPKAP1
PINK1	HSP90AA1
PINK1	PARK7
PINK1	UBE2M
PINK1	PINK1
PINK1	SARM1
PINK1	MARK2
PINK1	TOMM20
PINK1	FBXO7
PINK1	TOLLIP
PINK1	PTEN
PINK1	PGAM5
PINK1	PARK2
PINK1	AKT1
PINK1	MAP1LC3A
PINK1	SNCAIP
PINK1	MAP3K7
PINK1	RICTOR
PINK1	SENP8
PINK1	RHOT1
PINK1	TRAF6
HDDC2	UBC
NBAS	UBC
DDX19A	HDAC6
DDX19A	LIG4
DDX19A	FUBP1
DDX19A	DDX19A
DDX19A	SMARCAD1
DDX19A	HMGB3
DDX19A	UBC
SDS	GOT1
SDS	UBC
SDS	IDH3G
SDS	TERF2IP
SDS	SBDS
SDS	NDUFA7
SDS	NDUFA2
SDS	TUBGCP4
SDS	ACD
SDS	CLN3
SDS	TERF1
SDS	POT1
SDS	RBMS1
SDS	SARNP
SDS	MRPL53
SDS	ACOT13
PDHA1	C12orf44
PDHA1	GTF2I
PDHA1	PDHB
PDHA1	EIF6
PDHA1	DLAT
PDHA1	UBC
PDHA1	BABAM1
PDHA1	DGKE
PDHA1	SDHA
PDHA1	MSN
PDHA1	OGDH
PDHA1	FBXO6
PDHA1	WDR20
PDHA1	VCL
PDHA1	DCPS
PDHA1	USP19
PDHA1	PDHA1
PDHA1	NCDN
PDHA1	ADRB2
PDHA1	CUL3
PDHA1	ITGA4
PDHA1	SIRT7
PDHA1	HNRPDL
TKT	ISG15
TKT	PKM2
TKT	UBC
TKT	DYNC1LI1
TKT	ELAVL1
TKT	ATG5
TKT	HSP90AA1
TKT	SQSTM1
TKT	SSSCA1
TKT	DDR2
TKT	H2AFX
TKT	IGBP1
TKT	AHCYL1
TKT	HDAC5
TKT	PIK3C2A
TKT	TERF1
TKT	TKT
TKT	MYOC
TKT	ESR1
TKT	PRDX1
TKT	CUL3
TKT	CDK2
TKT	TALDO1
TKT	MYC
TKT	FN1
ARPC2	PPP2R5D
ARPC2	ARPC5L
ARPC2	PFDN5
ARPC2	CTTN
ARPC2	PPP1R12A
ARPC2	UBC
ARPC2	BAG3
ARPC2	VCP
ARPC2	ACTR3B
ARPC2	LAP3
ARPC2	AURKA
ARPC2	CDH1
ARPC2	CALU
ARPC2	ACTR3
ARPC2	TNPO3
ARPC2	SUMO1
ARPC2	ACTR2
ARPC2	CEP97
ARPC2	LRRK2
ARPC2	TOM1L1
ARPC2	SH3GL1
ARPC2	PUS1
ARPC2	METTL1
ARPC2	ARPC3
ARPC2	WAS
ARPC2	ARPC1B
ARPC2	CCP110
ARPC2	ARPC1A
ARPC2	UBE2Q2
ARPC2	ARPC2
ARPC2	ANP32B
ARPC2	CDK2
ARPC2	NIF3L1
PFKP	HDAC6
PFKP	COPS5
PFKP	PFKM
PFKP	PFKL
PFKP	SOX2
PFKP	PARD3
PFKP	UBC
PFKP	GBAS
PFKP	EIF2C2
PFKP	DMWD
PFKP	EGFR
PFKP	EEF1A1
PFKP	MCC
PFKP	ACD
PFKP	WIPI2
PFKP	TERF1
PFKP	TINF2
PFKP	POT1
PFKP	PFKP
PFKP	FBXO25
PFKP	ESR1
PFKP	CUL3
PFKP	CD81
PFKP	ILK
PFKP	ITGA4
PFKP	FN1
PFKP	SIRT7
PHACTR4	UBC
PHACTR4	ELAVL1
PHACTR4	PPP1CC
PHACTR4	RAD21
PHACTR4	CALM1
PHACTR4	SNRPD3
PHACTR4	PHACTR4
PHACTR4	SH3KBP1
PHACTR4	GRB2
PRKCSH	HSP90B1
PRKCSH	RGS2
PRKCSH	UBD
PRKCSH	CALR
PRKCSH	UBC
PRKCSH	GBA3
PRKCSH	GANAB
PRKCSH	PTPRC
PRKCSH	ARL4D
PRKCSH	PRKCSH
PRKCSH	H2AFX
PRKCSH	CANX
PRKCSH	GET4
PRKCSH	QRICH1
MOB3A	NEDD4L
MOB3A	MOB3A
MOB3A	ELAVL1
MOB3A	NEDD4
TAX1BP1	CALCOCO2
TAX1BP1	STARD13
TAX1BP1	ORC5
TAX1BP1	GABRR1
TAX1BP1	UBC
TAX1BP1	OPTN
TAX1BP1	VCP
TAX1BP1	IKBKG
TAX1BP1	MYO6
TAX1BP1	CNTN2
TAX1BP1	TNIP1
TAX1BP1	RIPK1
TAX1BP1	TRAF3
TAX1BP1	TBC1D17
TAX1BP1	RNF11
TAX1BP1	TAX1BP1
TAX1BP1	TNFAIP3
TAX1BP1	TRAF6
TAX1BP1	ITCH
COPB2	UBC
COPB2	PRKCE
COPB2	LMAN1
COPB2	UBA5
COPB2	RGS4
COPB2	NFKB1
COPB2	HDAC5
COPB2	DDA1
COPB2	COPB1
COPB2	NDRG1
COPB2	TSC22D1
COPB2	COPB2
COPB2	COPG2
COPB2	TH1L
COPB2	COPA
COPB2	ILK
COPB2	SIRT7
QARS	RPL10
QARS	PIN1
QARS	RPL27
QARS	COPS5
QARS	PHKG2
QARS	C22orf28
QARS	CDK4
QARS	RIOK2
QARS	FAM118B
QARS	ASNS
QARS	RPL26L1
QARS	LAMTOR3
QARS	AIMP2
QARS	DUSP11
QARS	EIF2S1
QARS	EIF2B3
QARS	EPRS
QARS	DDX1
QARS	MAP3K5
QARS	VPS25
QARS	MRPS18B
QARS	GSK3B
QARS	RNF11
QARS	PFKP
QARS	TK1
QARS	CUL3
QARS	QARS
QARS	SUMO2
QARS	SMN1
QARS	DDX42
QARS	IKBKE
QARS	GADD45A
QARS	VCAM1
QARS	RPL27A
QARS	CLTC
QARS	EIF2B2
QARS	DNAJA1
QARS	LRRFIP1
QARS	AARS
QARS	MAP1LC3A
QARS	MCC
QARS	RPL19
QARS	ANXA7
QARS	VBP1
QARS	EEF1E1
QARS	IARS
QARS	TH1L
QARS	DPPA4
QARS	DDX5
QARS	KARS
QARS	RPLP0
QARS	LARS
QARS	NEDD4
QARS	AIMP1
QARS	MRPS22
QARS	EGFR
QARS	UBD
QARS	GARS
QARS	MRPS23
QARS	STK3
QARS	CPNE3
QARS	RPL6
QARS	EIF4G1
QARS	MARS
QARS	SF3B1
QARS	CDK2
QARS	IRF1
QARS	RPL36
QARS	TES
QARS	CDC42
QARS	FN1
QARS	CDKN1A
QARS	RPL23A
QARS	UBC
QARS	TCEB2
QARS	PRRC2A
QARS	LAMP2
QARS	RARS
QARS	HSP90AA1
QARS	SRSF10
QARS	ARL4D
QARS	RPS6KA1
QARS	CSNK1E
QARS	LRRC47
QARS	RFC4
QARS	H2AFX
QARS	SMAD9
QARS	RPL13
QARS	KCNE3
QARS	TFE3
QARS	RPL7A
QARS	PIK3R3
QARS	TAB1
QARS	HDAC5
QARS	CUL1
QARS	CSNK1A1
QARS	TTR
QARS	DHX9
QARS	GJA1
QARS	RPL15
QARS	TSC22D1
QARS	DARS
QARS	ITGA4
CXCR4	SUMO4
CXCR4	UBC
CXCR4	SOCS3
CXCR4	CD4
CXCR4	ADRBK2
CXCR4	PTK2
CXCR4	ATP13A2
CXCR4	CXCR4
CXCR4	ITCH
GNL3L	UBD
GNL3L	SLC2A4
GNL3L	UBC
GNL3L	ELAVL1
GNL3L	MDM2
GNL3L	TERF1
GNL3L	TP53
GNL3L	GNL3L
TMBIM4	TMBIM4
TMBIM4	VKORC1
FAM178A	CALM1
FAM178A	UBC
FAM178A	ELAVL1
HLA-F	LILRB1
HLA-F	LILRB2
HLA-F	UBC
RMRP	POP4
RMRP	ILF3
SLC25A3	HDGF
SLC25A3	PPP2R4
SLC25A3	COPS5
SLC25A3	PHKG2
SLC25A3	STK25
SLC25A3	MST4
SLC25A3	RIOK2
SLC25A3	EIF2C4
SLC25A3	UBL4A
SLC25A3	ICT1
SLC25A3	SMAD2
SLC25A3	IQCB1
SLC25A3	UBD
SLC25A3	CAND1
SLC25A3	PPP2R2C
SLC25A3	OXSR1
SLC25A3	CUL3
SLC25A3	CDK2
SLC25A3	MYC
SLC25A3	ILK
SLC25A3	SUMO2
SLC25A3	MYL12A
SLC25A3	TP53RK
SLC25A3	TONSL
SLC25A3	SLC25A3
SLC25A3	CDK5
SLC25A3	UBC
SLC25A3	CSNK1E
SLC25A3	PRKACA
SLC25A3	CDK9
SLC25A3	CUL2
SLC25A3	ADRBK1
SLC25A3	PRKACB
SLC25A3	DYRK2
SLC25A3	HDAC5
SLC25A3	CLN3
SLC25A3	ADRB2
SLC25A3	PRKAA1
SLC25A3	HSPA1L
SLC25A3	SMURF1
SLC25A3	NOS2
SLC25A3	NPM1
MACF1	ESRRA
MACF1	MACF1
MACF1	EIF5A
MACF1	DTNBP1
MACF1	JUN
MACF1	SOX2
MACF1	UBC
MACF1	CDC5L
MACF1	NRCAM
MACF1	VCAM1
MACF1	MAPK9
MACF1	Cep63
MACF1	DISC1
MACF1	CNTNAP4
MACF1	TRAF3IP1
MACF1	TMCO7
MACF1	TNIK
MACF1	SKIL
MACF1	CSRP1
MACF1	TERF2
MACF1	NRXN2
MACF1	CEBPA
MACF1	PLXND1
MACF1	CUL3
MACF1	APC
MACF1	HUWE1
MACF1	EXOC1
MACF1	CNTNAP2
MACF1	FN1
MACF1	SIRT7
MACF1	NRXN1
PTTG1IP	PTTG1IP
PTTG1IP	UBC
PTTG1IP	PTTG1
RPS18	LIG4
RPS18	COPS5
RPS18	PHKG2
RPS18	MRPS18A
RPS18	STK25
RPS18	ESR2
RPS18	CDK4
RPS18	RIOK2
RPS18	MRPL3
RPS18	STK24
RPS18	PBK
RPS18	CSNK2A1
RPS18	LAMTOR3
RPS18	UBL4A
RPS18	CUL4A
RPS18	ICT1
RPS18	MRPS9
RPS18	CAND1
RPS18	MRPS18B
RPS18	GSK3B
RPS18	CSNK2A2
RPS18	RPS2
RPS18	EIF3CL
RPS18	DNAJA3
RPS18	CUL3
RPS18	CD81
RPS18	RPS20
RPS18	ILK
RPS18	PAN2
RPS18	SUMO2
RPS18	TP53RK
RPS18	NFKBIL1
RPS18	RPS18
RPS18	MAPK14
RPS18	EIF2AK2
RPS18	MRPL4
RPS18	CUL5
RPS18	VCAM1
RPS18	PRKCD
RPS18	PRKACA
RPS18	PAK1
RPS18	SUMO1
RPS18	ADRBK1
RPS18	RPS23
RPS18	CUL4B
RPS18	PRKACB
RPS18	RPS19
RPS18	VRK1
RPS18	FAU
RPS18	EWSR1
RPS18	CSK
RPS18	RPS29
RPS18	MYH9
RPS18	PRKAA1
RPS18	RPL28
RPS18	NOS2
RPS18	FUS
RPS18	MRPL2
RPS18	MST4
RPS18	RAD21
RPS18	EIF3L
RPS18	ERG
RPS18	MRPL52
RPS18	HNRNPAB
RPS18	EIF2C4
RPS18	SENP3
RPS18	UBD
RPS18	STK3
RPS18	EEF2K
RPS18	CAMK2D
RPS18	RPS4X
RPS18	MRPL51
RPS18	OXSR1
RPS18	GNB2L1
RPS18	ICAM1
RPS18	CDK2
RPS18	FN1
RPS18	MRPL22
RPS18	CDK5
RPS18	PARD3
RPS18	UBC
RPS18	RPS6KA1
RPS18	CSNK1E
RPS18	CDK9
RPS18	EIF3D
RPS18	CUL2
RPS18	IGSF8
RPS18	STK4
RPS18	CUL1
RPS18	CSNK1A1
RPS18	YWHAZ
RPS18	MRPL43
RPS18	ESR1
RPS18	RPS24
RPS18	SMURF1
RPS18	RPS15
RPS18	CAMK1
RPS18	ITGA4
BRIX1	PAN2
BRIX1	HDGF
BRIX1	SOX2
BRIX1	UBC
BRIX1	BRIX1
BRIX1	EIF2AK2
BRIX1	SUMO1
BRIX1	UBD
BRIX1	CAND1
BRIX1	CDC42BPB
BRIX1	CUL1
BRIX1	CNBP
BRIX1	GSK3B
BRIX1	CUL3
BRIX1	NOP56
BRIX1	LYAR
BRIX1	SIRT7
CYBA	NCF2
CYBA	UBC
CYBA	CPT1A
CYBA	CYBA
CYBA	NCF1
CNN2	PAN2
CNN2	ACTA2
CNN2	FUBP1
CNN2	KCNN2
CNN2	UBC
CNN2	PDCD10
CNN2	ERP44
CNN2	ELAVL1
CNN2	CNN2
CNN2	LAGE3
CNN2	CD81
CNN2	FN1
TMSB10	TERF2IP
TMSB10	TERF2
TMSB10	UBC
TMSB10	BAG3
TMSB10	TMSB10
TMSB10	TERF1
TMSB10	POT1
CST4	UBC
CHD8	SUMO2
CHD8	CTCF
CHD8	USF1
CHD8	TCERG1
CHD8	WDR5
CHD8	SOX2
CHD8	UBC
CHD8	ASH2L
CHD8	CHD7
CHD8	LMNA
CHD8	CHD8
CHD8	CTNNB1
CHD8	SUMO1
CHD8	TOP3B
CHD8	TERF1
CHD8	SMAD3
CHD8	TERF2
CHD8	CASR
CHD8	CREB1
CHD8	SIRT7
UHRF1BP1L	ATXN1
ADCY7	ADCY7
ADCY7	UBC
IDO1	TERF2IP
IDO1	SUMO2
IDO1	DIDO1
IDO1	ARAF
IDO1	IDO1
IDO1	UBC
IDO1	PPP1R16A
IDO1	SIRT7
MED20	EPAS1
MED20	UBC
MED20	ESR2
MED20	MED18
MED20	ELAVL1
MED20	MED28
MED20	MED20
MED20	MED1
MED20	TADA2A
MED20	CD300C
MED20	ZC3H13
MED20	MED19
MED20	PPARGC1A
MED20	FBXW7
MED20	CDK8
MED20	MED26
MED20	MED29
MED20	MED10
MED20	ESR1
MED20	MED30
MED20	MED9
MED20	MED12
ADRBK1	CAV1
ADRBK1	KCNIP3
ADRBK1	HDAC6
ADRBK1	SNCA
ADRBK1	UBC
ADRBK1	MDM2
ADRBK1	RIOK2
ADRBK1	GIT2
ADRBK1	AGTR1
ADRBK1	EDNRB
ADRBK1	ADRBK1
ADRBK1	GIT1
ADRBK1	PDE6G
ADRBK1	STK4
ADRBK1	PDGFRB
ADRBK1	PEBP1
ADRBK1	CCR4
ADRBK1	SRC
ADRBK1	ADRB2
ADRBK1	FBXO25
ADRBK1	CSNK2B
ADRBK1	GRM1
OGT	DBNL
OGT	TRAF2
OGT	MGEA5
OGT	SIN3A
OGT	RPRD1B
OGT	LEPRE1
OGT	ALAD
OGT	BTRC
OGT	BAP1
OGT	UBL4A
OGT	LPP
OGT	THAP3
OGT	FIBP
OGT	HCFC1
OGT	ZNF259
OGT	TOM1L1
OGT	HSPBP1
OGT	SPECC1
OGT	KAT8
OGT	GPN1
OGT	WDR4
OGT	CDK2
OGT	FBXW11
OGT	PAN2
OGT	SUMO2
OGT	UBC
OGT	SURF2
OGT	RELA
OGT	LAP3
OGT	THAP1
OGT	PPME1
OGT	C14orf142
OGT	NFATC1
OGT	SUMO1
OGT	ACTR2
OGT	OGT
OGT	SAP25
OGT	HDAC5
OGT	AGFG1
OGT	MLL5
OGT	SMURF1
OGT	DAXX
OGT	WRAP73
ST3GAL2	ENO2
ATP13A1	GLP1R
ATP13A1	UBC
ATP13A1	ARHGEF5
ATP6V0D1	ATXN1
ATP6V0D1	LIG4
ATP6V0D1	ATP6V1B1
ATP6V0D1	UBC
ATP6V0D1	ERC1
ATP6V0D1	SIRT5
TUBA4A	COPS5
TUBA4A	TUBA4B
TUBA4A	CRYZ
TUBA4A	SOX2
TUBA4A	YBX1
TUBA4A	ASCL2
TUBA4A	POLR2B
TUBA4A	VHL
TUBA4A	UCHL5
TUBA4A	CUL4A
TUBA4A	EGFR
TUBA4A	PPP2R2A
TUBA4A	IQCB1
TUBA4A	HSPA5
TUBA4A	CAND1
TUBA4A	SRRM2
TUBA4A	TUBB
TUBA4A	PEX14
TUBA4A	STXBP1
TUBA4A	FBXO25
TUBA4A	ICAM1
TUBA4A	CUL3
TUBA4A	CD81
TUBA4A	ARRB2
TUBA4A	MYC
TUBA4A	CAD
TUBA4A	COPS6
TUBA4A	UBC
TUBA4A	RBBP5
TUBA4A	ILF3
TUBA4A	TUBA1C
TUBA4A	CUL5
TUBA4A	PSMD1
TUBA4A	PSMC4
TUBA4A	NEDD8
TUBA4A	TUBA1A
TUBA4A	CUL4B
TUBA4A	CUL2
TUBA4A	IGSF8
TUBA4A	NCOA6
TUBA4A	TUBA4A
TUBA4A	CUL1
TUBA4A	DCUN1D1
TUBA4A	TUBB4B
TUBA4A	MYH9
TUBA4A	PGK1
TUBA4A	RBM23
TUBA4A	ENO2
TUBA4A	C4orf17
TUBA4A	APC
TUBA4A	BTK
TUBA4A	ARRB1
MTA2	RBBP4
MTA2	SIN3A
MTA2	GBAS
MTA2	ELAVL1
MTA2	YY1
MTA2	RPP25
MTA2	MTOR
MTA2	TWIST1
MTA2	APPL1
MTA2	SRRM2
MTA2	SMEK1
MTA2	MBD2
MTA2	CUL3
MTA2	NR2C1
MTA2	KDM1A
MTA2	HNRNPR
MTA2	SUMO2
MTA2	SAP30
MTA2	GTF2E2
MTA2	CHD4
MTA2	CHD7
MTA2	BARD1
MTA2	MTA3
MTA2	ZFPM2
MTA2	GET4
MTA2	KDM5B
MTA2	DNMT1
MTA2	TP53
MTA2	SATB2
MTA2	MTA2
MTA2	FKBP3
MTA2	MBD3L2
MTA2	NKX2-5
MTA2	HNRNPM
MTA2	TRIM28
MTA2	SIRT7
MTA2	SATB1
MTA2	HDAC1
MTA2	SMARCAD1
MTA2	SOX2
MTA2	HIST1H3A
MTA2	HNRNPD
MTA2	MBD3L1
MTA2	TP53BP1
MTA2	UBD
MTA2	MBD3
MTA2	GATAD2B
MTA2	ZEB2
MTA2	HIST3H3
MTA2	PCNT
MTA2	MTA1
MTA2	APPL2
MTA2	CHD3
MTA2	BANF1
MTA2	ATR
MTA2	UBC
MTA2	BCL11B
MTA2	PARK7
MTA2	CSNK1E
MTA2	NR4A1
MTA2	HDAC5
MTA2	NR3C1
MTA2	BCL11A
MTA2	HDAC2
MTA2	ESR1
MTA2	CAMTA2
AMICA1	CXADR
AGFG1	LPP
AGFG1	EPS15L1
AGFG1	DBNL
AGFG1	UBC
AGFG1	AGFG1
AGFG1	VCAM1
AGFG1	LEPRE1
AGFG1	LAP3
AGFG1	ARPC1A
AGFG1	ALAD
AGFG1	ITSN1
AGFG1	EPS15
AGFG1	APC
AGFG1	NIF3L1
AGFG1	ITGA4
PPP1R15A	PPP1CB
PPP1R15A	COPS5
PPP1R15A	CUEDC2
PPP1R15A	LYN
PPP1R15A	SMAD7
PPP1R15A	RAD21
PPP1R15A	PPP1CC
PPP1R15A	BCAR1
PPP1R15A	MLL
PPP1R15A	PPP1CA
PPP1R15A	HABP4
PPP1R15A	IKBKB
PPP1R15A	CAND1
PPP1R15A	PPP1R15A
PPP1R15A	SMARCB1
PPP1R15A	BAG1
PPP1R15A	ZNF512B
PPP1R15A	CTBP2
PPP1R15A	CUL3
MYO9B	LRRC41
MYO9B	UBC
MYO9B	GRK5
MYO9B	MYO9B
MYO9B	MYC
MYO9B	PKN2
RPL19	RPL10
RPL19	HDGF
RPL19	RPL10L
RPL19	MRPL9
RPL19	MAGOH
RPL19	RPL27
RPL19	COPS5
RPL19	PHKG2
RPL19	ILF2
RPL19	STK25
RPL19	ECE1
RPL19	NOLC1
RPL19	RIOK2
RPL19	MRPL3
RPL19	STK24
RPL19	PBK
RPL19	RPL18
RPL19	COX11
RPL19	RPL12
RPL19	UBL4A
RPL19	GNL3
RPL19	CUL4A
RPL19	ICT1
RPL19	NCL
RPL19	CAND1
RPL19	GSK3B
RPL19	CSNK2A2
RPL19	RPL14
RPL19	TERF1
RPL19	YWHAQ
RPL19	CUL3
RPL19	NOP56
RPL19	RPL17
RPL19	RPL10A
RPL19	ARRB2
RPL19	MRPL14
RPL19	ILK
RPL19	PAN2
RPL19	TP53RK
RPL19	RPLP1
RPL19	EIF2AK2
RPL19	CUL5
RPL19	MRPL15
RPL19	ADRBK1
RPL19	PRKACB
RPL19	RPL11
RPL19	NHP2L1
RPL19	RPL19
RPL19	PRKAA1
RPL19	HNRNPM
RPL19	FBL
RPL19	NPLOC4
RPL19	MATR3
RPL19	NPM1
RPL19	SIRT7
RPL19	RPL18A
RPL19	DDX21
RPL19	NOP58
RPL19	DDX5
RPL19	C1QBP
RPL19	MST4
RPL19	NOP2
RPL19	RPLP0
RPL19	NEDD4
RPL19	MAGEC1
RPL19	NEDD4L
RPL19	MRPL19
RPL19	TUFM
RPL19	MRPL11
RPL19	LUC7L2
RPL19	OXSR1
RPL19	MKI67IP
RPL19	GNB2L1
RPL19	MRPL16
RPL19	ICAM1
RPL19	CDK2
RPL19	NUP214
RPL19	MRPL13
RPL19	EIF4A1
RPL19	EIF4A3
RPL19	UBC
RPL19	RPL23A
RPL19	ILF3
RPL19	RPS6KA1
RPL19	CSNK1E
RPL19	NEDD8
RPL19	RPL13
RPL19	CUL2
RPL19	IGSF8
RPL19	CUL1
RPL19	CSNK1A1
RPL19	SLC25A5
RPL19	RPL15
RPL19	ESR1
RPL19	HNRNPU
RPL19	CAMK1
TLN1	NAB2
TLN1	ITGA1
TLN1	PRDX4
TLN1	PEPD
TLN1	NUDC
TLN1	ASS1
TLN1	AKTIP
TLN1	EIF4E
TLN1	PTK2
TLN1	USP4
TLN1	EGFR
TLN1	UBD
TLN1	PIP5K1C
TLN1	TERF1
TLN1	GBP2
TLN1	BLNK
TLN1	ITGB3
TLN1	TERF2
TLN1	YWHAQ
TLN1	CNDP2
TLN1	CDK2
TLN1	SELE
TLN1	MYC
TLN1	FN1
TLN1	ATG3
TLN1	PTK2B
TLN1	SUMO2
TLN1	CTSA
TLN1	ITGB1
TLN1	CDK5
TLN1	BCL2
TLN1	MLH1
TLN1	UBC
TLN1	CCND1
TLN1	CAPN1
TLN1	VCAM1
TLN1	CC2D1B
TLN1	FAF1
TLN1	GSS
TLN1	ARAF
TLN1	TLN1
TLN1	MVD
TLN1	ERBB2
TLN1	NAMPT
TLN1	SMURF1
TLN1	ASCC2
TLN1	PXN
TLN1	IARS
TLN1	DARS
TLN1	ITGA4
TLN1	SIRT7
EEF2	PGD
EEF2	HDGF
EEF2	COPS5
EEF2	PHKG2
EEF2	DDX5
EEF2	HSPD1
EEF2	RAD23A
EEF2	HSP90AB1
EEF2	RIOK2
EEF2	CDKN2A
EEF2	SMG1
EEF2	PSMA3
EEF2	UCHL5
EEF2	DISC1
EEF2	UBL4A
EEF2	EEF1A1
EEF2	FAM86A
EEF2	UBD
EEF2	CAND1
EEF2	STK3
EEF2	EEF2K
EEF2	GSR
EEF2	NDRG1
EEF2	OXSR1
EEF2	FBXO25
EEF2	PPP2R1B
EEF2	CDK2
EEF2	CUL3
EEF2	NOP56
EEF2	ARRB2
EEF2	ILK
EEF2	FN1
EEF2	SUMO2
EEF2	ISG15
EEF2	COPS6
EEF2	MLH1
EEF2	UBC
EEF2	HSP90AA1
EEF2	CAPN1
EEF2	MLLT3
EEF2	CUL5
EEF2	VCAM1
EEF2	RPS6KA1
EEF2	CSNK1E
EEF2	SUMO1
EEF2	GRK5
EEF2	TP53
EEF2	CUL4B
EEF2	CCT2
EEF2	TYMP
EEF2	CUL1
EEF2	ATF2
EEF2	PPP2R1A
EEF2	FTO
EEF2	EEF2
EEF2	ADRB2
EEF2	GJA1
EEF2	ESR1
EEF2	SMURF1
EEF2	POU5F1
EEF2	UPF1
EEF2	NPM1
EEF2	ITGA4
PRDX3	COPS5
PRDX3	PFKL
PRDX3	SUMO4
PRDX3	PBK
PRDX3	SPEN
PRDX3	UCHL5
PRDX3	IKBKB
PRDX3	TERF2
PRDX3	NLRX1
PRDX3	CDK2
PRDX3	CUL3
PRDX3	MAP3K13
PRDX3	FN1
PRDX3	UBC
PRDX3	FANCG
PRDX3	CUL5
PRDX3	EIF2AK2
PRDX3	VCAM1
PRDX3	MAPK3
PRDX3	CSNK1E
PRDX3	H2AFX
PRDX3	CUL4B
PRDX3	CUL2
PRDX3	HDAC5
PRDX3	CUL1
PRDX3	DCUN1D1
PRDX3	LNPEP
PRDX3	PRDX3
PRDX3	GJA1
PRDX3	ESR1
PRDX3	ARMCX3
PRDX3	ITGA4
P4HA2	H2AFX
P4HA2	UBC
P4HA2	DMWD
P4HA2	PRRC2A
MATR3	MAGOH
MATR3	COPS5
MATR3	SMARCAD1
MATR3	RIOK2
MATR3	PCBP1
MATR3	AIMP2
MATR3	DISC1
MATR3	EGFR
MATR3	CAND1
MATR3	NFX1
MATR3	SNAP23
MATR3	CDK2
MATR3	CUL3
MATR3	FN1
MATR3	PAN2
MATR3	SUMO2
MATR3	GSTK1
MATR3	UBC
MATR3	EIF4A3
MATR3	EIF2AK2
MATR3	RPS6KA1
MATR3	H2AFX
MATR3	SUMO1
MATR3	NEDD8
MATR3	PTBP2
MATR3	CDK9
MATR3	IFIT2
MATR3	TNFRSF21
MATR3	CUL1
MATR3	GFI1B
MATR3	MAP1LC3A
MATR3	RUVBL2
MATR3	CSNK1A1
MATR3	MEPCE
MATR3	CALM1
MATR3	PRKAA1
MATR3	MATR3
MATR3	ITGA4
TRPM7	UBC
TRPM7	PLCB1
TRPM7	TRPM7
TRPM7	PLCB2
CHORDC1	CHORDC1
CHORDC1	SMS
CHORDC1	TCEA1
CHORDC1	C11orf58
CHORDC1	NAGK
CHORDC1	UBC
CHORDC1	HSP90AA1
CHORDC1	PAK1
CHORDC1	SIRT3
CHORDC1	XPO1
MON1B	MON1B
MON1B	FYCO1
MON1B	LANCL2
MON1B	UBC
DDX5	SHC1
DDX5	HDGF
DDX5	PIN1
DDX5	KHDRBS2
DDX5	COPS5
DDX5	MGMT
DDX5	PHKG2
DDX5	DBNL
DDX5	ESR2
DDX5	CENPA
DDX5	YY1
DDX5	NCOA2
DDX5	RIOK2
DDX5	STK24
DDX5	PSMA3
DDX5	CUL4A
DDX5	AKT1
DDX5	RBM4
DDX5	CAND1
DDX5	SRRM2
DDX5	DGCR8
DDX5	NCOA1
DDX5	HNRNPH3
DDX5	INPPL1
DDX5	HNRNPA1
DDX5	SMARCA4
DDX5	FBXW4
DDX5	CUL3
DDX5	CD81
DDX5	ARRB2
DDX5	ILK
DDX5	SUMO2
DDX5	NCOA3
DDX5	SMN1
DDX5	COPS6
DDX5	CUL5
DDX5	HNRNPH2
DDX5	VCAM1
DDX5	SUMO1
DDX5	HNRNPH1
DDX5	PIAS1
DDX5	CUL4B
DDX5	AKAP8
DDX5	TCEA1
DDX5	MAP1LC3A
DDX5	KHDRBS1
DDX5	EP300
DDX5	FBXO46
DDX5	PRKAA1
DDX5	OTUB1
DDX5	HDAC1
DDX5	TBP
DDX5	DDX5
DDX5	SMARCAD1
DDX5	WHSC1
DDX5	WBP11
DDX5	ZWINT
DDX5	HNRNPA0
DDX5	RBM10
DDX5	VHL
DDX5	ERG
DDX5	CTNNB1
DDX5	UBD
DDX5	TADA2A
DDX5	NFX1
DDX5	HNRNPK
DDX5	MBD3
DDX5	NDRG1
DDX5	CD4
DDX5	SRA1
DDX5	CHD3
DDX5	RBFOX2
DDX5	FN1
DDX5	SF3A2
DDX5	UBC
DDX5	FKBP10
DDX5	CSNK1E
DDX5	POLR2A
DDX5	PIK3CA
DDX5	TNNT1
DDX5	SRRM1
DDX5	NEDD8
DDX5	CDK9
DDX5	CRK
DDX5	CUL2
DDX5	IGSF8
DDX5	CUL1
DDX5	DCUN1D1
DDX5	MBNL1
DDX5	CSNK1A1
DDX5	MEPCE
DDX5	YWHAZ
DDX5	DHX9
DDX5	ERO1L
DDX5	AIRE
DDX5	CALM1
DDX5	MYOD1
DDX5	ESR1
DDX5	SMURF1
DDX5	DDX17
DDX5	ITGA4
RB1CC1	CALCOCO2
RB1CC1	ULK1
RB1CC1	PRKAB2
RB1CC1	DBNL
RB1CC1	UBC
RB1CC1	PRKAA2
RB1CC1	TRAF2
RB1CC1	ULK2
RB1CC1	RB1CC1
RB1CC1	PINK1
RB1CC1	VHL
RB1CC1	CTNNB1
RB1CC1	MAP1LC3C
RB1CC1	TBKBP1
RB1CC1	MAP3K5
RB1CC1	SMARCB1
RB1CC1	GABARAPL1
RB1CC1	SKI
RB1CC1	ATG13
RB1CC1	RFWD2
RB1CC1	GABARAP
RB1CC1	MOB4
RB1CC1	CDK19
RB1CC1	ERCC6L
RB1CC1	PTK2B
UBB	METTL21D
UBB	LIG4
UBB	MAPK7
UBB	YBX1
UBB	PSMA2
UBB	PPP1CC
UBB	CDK4
UBB	CDKN1B
UBB	RIOK2
UBB	METTL20
UBB	STK24
UBB	PSAT1
UBB	KIAA0368
UBB	PINK1
UBB	LGALS2
UBB	ZAP70
UBB	DISC1
UBB	UBL4A
UBB	PSTPIP1
UBB	RPA2
UBB	RNF168
UBB	TUBB
UBB	CSNK2A2
UBB	FYTTD1
UBB	TERF1
UBB	SMARCB1
UBB	TNIK
UBB	LAMA4
UBB	INPPL1
UBB	YWHAQ
UBB	TK1
UBB	XPO1
UBB	TUBB6
UBB	CUL3
UBB	QARS
UBB	ARRB2
UBB	C20orf20
UBB	ILK
UBB	CAD
UBB	SNCA
UBB	COPS6
UBB	FAN1
UBB	RPLP1
UBB	EIF2AK2
UBB	TJP1
UBB	VCAM1
UBB	RABAC1
UBB	SSSCA1
UBB	ASNA1
UBB	PAK1
UBB	SUMO1
UBB	AP2M1
UBB	ADRBK1
UBB	CUL4B
UBB	PRKACB
UBB	PACRG
UBB	CAMKMT
UBB	CLU
UBB	TUBA4A
UBB	FBXO6
UBB	UBASH3B
UBB	PAFAH1B3
UBB	CSK
UBB	MAP1LC3A
UBB	ATF2
UBB	ADRB2
UBB	MORF4L1
UBB	MORF4L2
UBB	NOS2
UBB	PSMC5
UBB	SIRT2
UBB	TUBA4B
UBB	MST4
UBB	DFFA
UBB	PSMD11
UBB	UBB
UBB	UBXN6
UBB	CDKN2A
UBB	METTL23
UBB	ERG
UBB	PTPRS
UBB	MARK4
UBB	POLI
UBB	SEC24A
UBB	UBD
UBB	EEF2K
UBB	TUFM
UBB	TINF2
UBB	OXSR1
UBB	CD4
UBB	B4GALT1
UBB	ICAM1
UBB	TUBB2A
UBB	SULT1A1
UBB	KCND3
UBB	HTRA2
UBB	CDK5
UBB	RBBP5
UBB	LAMP2
UBB	TUBA1C
UBB	RNF185
UBB	PIK3R2
UBB	RPS6KA1
UBB	KEAP1
UBB	CSNK1E
UBB	H2AFX
UBB	TUBA1A
UBB	MAPRE1
UBB	CDK9
UBB	SMARCD1
UBB	CRK
UBB	CUL2
UBB	PSMB2
UBB	LRRK2
UBB	STK4
UBB	SYT9
UBB	CSNK1A1
UBB	SUMO3
UBB	RAB8B
UBB	GJA1
UBB	DAXX
UBB	SMURF1
UBB	CAMK1
UBB	NCAM1
UBB	GDAP1
UBB	SHC1
UBB	MGMT
UBB	COPS5
UBB	PHKG2
UBB	CRYZ
UBB	STK25
UBB	TWF2
UBB	OPTN
UBB	ELAVL1
UBB	VCP
UBB	ASCL2
UBB	BRCA1
UBB	TSGA10
UBB	SCPEP1
UBB	PBK
UBB	PSMA3
UBB	CUL4A
UBB	EPRS
UBB	AKT1
UBB	IQCB1
UBB	PAPSS2
UBB	CAND1
UBB	NOTCH1
UBB	GSK3B
UBB	PLAA
UBB	STXBP1
UBB	FBXO25
UBB	CD81
UBB	SRXN1
UBB	METTL21C
UBB	HGS
UBB	PAN2
UBB	SUMO2
UBB	TP53RK
UBB	SPP1
UBB	NUCB2
UBB	CUL5
UBB	PRKCD
UBB	PRKACA
UBB	SF3B3
UBB	RUVBL1
UBB	EPS15
UBB	SMC3
UBB	TRAF3IP1
UBB	VRK1
UBB	NCOA6
UBB	RASSF1
UBB	TUBB4B
UBB	HIST2H2AC
UBB	TRIM5
UBB	PRKAA1
UBB	EIF5
UBB	ARL8B
UBB	FAM86B2
UBB	TAOK2
UBB	VAV1
UBB	SOX2
UBB	CAMK1D
UBB	NPHP1
UBB	MDM2
UBB	EIF3A
UBB	APP
UBB	EIF2C4
UBB	SAT1
UBB	UBXN1
UBB	EGFR
UBB	EEF1A1
UBB	ARL15
UBB	PPID
UBB	AHCYL1
UBB	STK3
UBB	ACD
UBB	TUBB8
UBB	NSFL1C
UBB	CBL
UBB	PKN1
UBB	PEX14
UBB	SERPINB9
UBB	TUBA1B
UBB	HK1
UBB	PSMC2
UBB	CDK2
UBB	FN1
UBB	BUB1B
UBB	HDAC6
UBB	C1orf124
UBB	UBC
UBB	FNBP1
UBB	RBPJ
UBB	METTL22
UBB	HSP90AA1
UBB	RARS
UBB	CAPN2
UBB	RNF8
UBB	RNF146
UBB	NEDD8
UBB	SDC3
UBB	IFIT2
UBB	EZH2
UBB	IGSF8
UBB	ECT2
UBB	YWHAB
UBB	HTT
UBB	HDAC5
UBB	CUL1
UBB	DCUN1D1
UBB	YWHAZ
UBB	EIF2C3
UBB	POT1
UBB	YWHAE
UBB	METTL21B
UBB	ESR1
UBB	POLH
UBB	ITGA4
UBB	ARRB1
UBB	GRB2
HNRNPD	KHDRBS2
HNRNPD	COPS5
HNRNPD	SUMO4
HNRNPD	RIOK2
HNRNPD	CUL4A
HNRNPD	DDX1
HNRNPD	IPO11
HNRNPD	CAND1
HNRNPD	HNRNPH3
HNRNPD	MAPK6
HNRNPD	HNRNPA1
HNRNPD	GPN1
HNRNPD	CUL3
HNRNPD	CD81
HNRNPD	SFN
HNRNPD	ARRB2
HNRNPD	PAN2
HNRNPD	BCL2
HNRNPD	COPS6
HNRNPD	DENR
HNRNPD	CUL5
HNRNPD	VCAM1
HNRNPD	MEOX2
HNRNPD	HNRNPH1
HNRNPD	SUMO1
HNRNPD	CUL4B
HNRNPD	PAFAH1B3
HNRNPD	KHSRP
HNRNPD	ERI1
HNRNPD	RALY
HNRNPD	PAIP1
HNRNPD	PTBP1
HNRNPD	SMARCAD1
HNRNPD	WHSC1
HNRNPD	HNRNPD
HNRNPD	VHL
HNRNPD	HNRNPF
HNRNPD	PCBP1
HNRNPD	U2AF2
HNRNPD	SYNCRIP
HNRNPD	UBD
HNRNPD	EEF2K
HNRNPD	HNRNPK
HNRNPD	AHNAK
HNRNPD	PCBP2
HNRNPD	CD4
HNRNPD	IGF2BP2
HNRNPD	ICAM1
HNRNPD	BANF1
HNRNPD	CDK2
HNRNPD	UBE2I
HNRNPD	HNRNPC
HNRNPD	FN1
HNRNPD	SREK1
HNRNPD	SF3B4
HNRNPD	UBC
HNRNPD	CSNK1E
HNRNPD	IFIT3
HNRNPD	H2AFX
HNRNPD	NEDD8
HNRNPD	PTBP2
HNRNPD	CDK9
HNRNPD	CUL2
HNRNPD	IFIT2
HNRNPD	IGSF8
HNRNPD	CUL1
HNRNPD	HDAC5
HNRNPD	DCUN1D1
HNRNPD	SNRPC
HNRNPD	MEPCE
HNRNPD	GJA1
HNRNPD	SMURF1
HNRNPD	HNRNPU
HNRNPD	ITGA4
HNRNPD	GRB2
HNRNPD	HNRPDL
RPLP0	PRPF40A
RPLP0	RPL10L
RPLP0	COPS5
RPLP0	ILF2
RPLP0	ESR2
RPLP0	HSP90AB1
RPLP0	PAFAH1B2
RPLP0	RIOK2
RPLP0	RPL23
RPLP0	CSNK2A1
RPLP0	RPL18
RPLP0	FARSB
RPLP0	NDUFS8
RPLP0	RPL22
RPLP0	UBL4A
RPLP0	EIF2S1
RPLP0	CAND1
RPLP0	RPL14
RPLP0	INPPL1
RPLP0	YWHAQ
RPLP0	CUL3
RPLP0	CD81
RPLP0	RPL17
RPLP0	RPL10A
RPLP0	ARRB2
RPLP0	PAN2
RPLP0	PPM1A
RPLP0	RPLP1
RPLP0	EIF2AK2
RPLP0	CUL5
RPLP0	RPL21
RPLP0	VCAM1
RPLP0	DBN1
RPLP0	CUL4B
RPLP0	RPL11
RPLP0	DNAJA1
RPLP0	NHP2L1
RPLP0	RPL9
RPLP0	SMAD3
RPLP0	RPL8
RPLP0	HNRNPM
RPLP0	RPL7
RPLP0	NPM1
RPLP0	RPL18A
RPLP0	SIRT7
RPLP0	STAU1
RPLP0	RRP1B
RPLP0	PCK1
RPLP0	TP63
RPLP0	RPLP0
RPLP0	VHL
RPLP0	ERG
RPLP0	RPLP0P6
RPLP0	SENP3
RPLP0	GAS7
RPLP0	UBD
RPLP0	RPL6
RPLP0	RPL5
RPLP0	CD4
RPLP0	ICAM1
RPLP0	CDK2
RPLP0	RPL36
RPLP0	FN1
RPLP0	RPL3
RPLP0	RPL4
RPLP0	FARSA
RPLP0	UBC
RPLP0	RPL23A
RPLP0	HSP90AA1
RPLP0	RARS
RPLP0	PA2G4
RPLP0	NEDD8
RPLP0	CUL2
RPLP0	RPL13
RPLP0	IGSF8
RPLP0	DYRK2
RPLP0	RPL30
RPLP0	RPL7A
[truncated: 28,023 more rows]
