# Supplementary material for: Genomic analysis of host – Peste des petits ruminants vaccine viral transcriptome uncovers transcription factors modulating immune regulatory pathways
Source: Vet Res. 2015 Feb 24;46:15. doi: 10.1186/s13567-015-0153-8 (PMC4337102; doi:10.1186/s13567-015-0153-8)
Supplement: Additional file 3: — Interactions of 985 differentially expressed genes among themselves. This additional file shows protein interactions between 985 differentially expressed genes with 905 nodes and 5340 edges. The nodes and the edges were identified using cytoscape 3.0.2. [file 13567_2015_153_MOESM3_ESM.xls]

## Sheet: Add file 3
ACTN4	ACTN4
ACTN4	VCP
ACTN4	UBD
ACTN4	UBC
ACTN4	ACTN1
ACTN4	STAT1
ACTN4	ITGA4
RPS11	HDGF
RPS11	RPS11
RPS11	RPL37A
RPS11	RPL23
RPS11	RPL18
RPS11	RPL14
RPS11	PRPF4B
RPS11	NOP56
RPS11	PAN2
RPS11	MAPK14
RPS11	MRPS11
RPS11	RPS10
RPS11	ADRBK1
RPS11	RPL11
RPS11	RPL19
RPS11	RPL18A
RPS11	MST4
RPS11	RAD21
RPS11	RPLP0
RPS11	SENP3
RPS11	TUFM
RPS11	RPL4
RPS11	UBC
RPS11	RPS6KA1
RPS11	EIF3D
RPS11	RPL7A
RPS11	CUL1
RPS11	DHX9
RPS11	RPL31
RPS11	HNRNPU
RPS11	ITGA4
CD44	DPP8
CD44	LCK
CD44	UBC
CD44	CD44
CD44	SLC3A2
YBX1	SNRNP200
YBX1	YBX1
YBX1	HSPA5
YBX1	LCP2
YBX1	SF3B2
YBX1	HNRNPD
YBX1	HIST1H1C
YBX1	UBD
YBX1	IRF1
YBX1	ATP6V1E1
YBX1	RPS6KA1
YBX1	PSMC4
YBX1	PSMB2
YBX1	MEPCE
YBX1	HNRNPU
YBX1	PSMB4
YBX1	FLOT1
YBX1	DYNC1H1
YBX1	UBAP2L
YBX1	CSNK2A1
YBX1	NOP56
YBX1	CTCF
YBX1	PAN2
YBX1	SF3B3
YBX1	RAD21
YBX1	UBC
YBX1	IFIT3
YBX1	CUL1
YBX1	SNRPD2
YBX1	ITGA4
IRF4	UBC
IRF4	IRF4
PINK1	UBC
PINK1	PARK7
PINK1	UBE2M
PINK1	PINK1
HDDC2	UBC
NBAS	UBC
DDX19A	DDX19A
DDX19A	UBC
SDS	UBC
PDHA1	UBC
PDHA1	MSN
PDHA1	PDHA1
PDHA1	ITGA4
TKT	UBC
TKT	SQSTM1
TKT	TKT
ARPC2	ARPC5L
ARPC2	PFDN5
ARPC2	UBC
ARPC2	VCP
ARPC2	LAP3
ARPC2	ARPC1B
ARPC2	ARPC2
PFKP	UBC
PFKP	EIF2C2
PFKP	PFKP
PFKP	ITGA4
PHACTR4	UBC
PHACTR4	RAD21
PHACTR4	PHACTR4
PHACTR4	SH3KBP1
PRKCSH	HSP90B1
PRKCSH	UBD
PRKCSH	CALR
PRKCSH	UBC
PRKCSH	GANAB
PRKCSH	PTPRC
PRKCSH	PRKCSH
PRKCSH	QRICH1
MOB3A	MOB3A
TAX1BP1	UBC
TAX1BP1	VCP
TAX1BP1	TAX1BP1
COPB2	UBC
COPB2	NFKB1
COPB2	COPB1
COPB2	COPB2
COPB2	COPA
QARS	RPL27
QARS	PFKP
QARS	QARS
QARS	CLTC
QARS	AARS
QARS	RPL19
QARS	DDX5
QARS	KARS
QARS	RPLP0
QARS	UBD
QARS	SF3B1
QARS	IRF1
QARS	CDC42
QARS	UBC
QARS	RPS6KA1
QARS	RPL13
QARS	RPL7A
QARS	CUL1
QARS	DHX9
QARS	ITGA4
CXCR4	UBC
CXCR4	PTK2
CXCR4	CXCR4
GNL3L	UBD
GNL3L	UBC
GNL3L	GNL3L
TMBIM4	TMBIM4
FAM178A	UBC
SLC25A3	HDGF
SLC25A3	MST4
SLC25A3	UBD
SLC25A3	SLC25A3
SLC25A3	UBC
SLC25A3	ADRBK1
MACF1	MACF1
MACF1	EIF5A
MACF1	UBC
MACF1	HUWE1
PTTG1IP	PTTG1IP
PTTG1IP	UBC
RPS18	CSNK2A1
RPS18	RPS2
RPS18	PAN2
RPS18	RPS18
RPS18	MAPK14
RPS18	ADRBK1
RPS18	CSK
RPS18	MYH9
RPS18	RPL28
RPS18	MST4
RPS18	RAD21
RPS18	EIF3L
RPS18	MRPL52
RPS18	SENP3
RPS18	UBD
RPS18	UBC
RPS18	RPS6KA1
RPS18	EIF3D
RPS18	CUL1
RPS18	RPS24
RPS18	RPS15
RPS18	ITGA4
BRIX1	PAN2
BRIX1	HDGF
BRIX1	UBC
BRIX1	BRIX1
BRIX1	UBD
BRIX1	CUL1
BRIX1	NOP56
CYBA	UBC
CYBA	CYBA
CNN2	PAN2
CNN2	UBC
CNN2	CNN2
TMSB10	UBC
TMSB10	TMSB10
CHD8	CTCF
CHD8	USF1
CHD8	UBC
CHD8	ASH2L
CHD8	CHD8
ADCY7	ADCY7
ADCY7	UBC
IDO1	IDO1
IDO1	UBC
MED20	UBC
MED20	MED20
MED20	MED29
MED20	MED12
ADRBK1	UBC
ADRBK1	ADRBK1
OGT	MGEA5
OGT	GPN1
OGT	PAN2
OGT	UBC
OGT	LAP3
OGT	OGT
OGT	AGFG1
OGT	MLL5
OGT	DAXX
ATP13A1	UBC
ATP6V0D1	UBC
TUBA4A	YBX1
TUBA4A	POLR2B
TUBA4A	HSPA5
TUBA4A	TUBB
TUBA4A	UBC
TUBA4A	PSMC4
TUBA4A	TUBA4A
TUBA4A	CUL1
TUBA4A	MYH9
MTA2	RBBP4
MTA2	YY1
MTA2	CHD4
MTA2	DNMT1
MTA2	MTA2
MTA2	SATB1
MTA2	HDAC1
MTA2	HNRNPD
MTA2	UBD
MTA2	GATAD2B
MTA2	UBC
MTA2	PARK7
MTA2	NR3C1
AGFG1	UBC
AGFG1	AGFG1
AGFG1	LAP3
AGFG1	EPS15
AGFG1	ITGA4
PPP1R15A	PPP1CB
PPP1R15A	RAD21
PPP1R15A	PPP1CA
PPP1R15A	PPP1R15A
MYO9B	UBC
MYO9B	MYO9B
RPL19	HDGF
RPL19	RPL27
RPL19	RPL18
RPL19	RPL14
RPL19	NOP56
RPL19	PAN2
RPL19	ADRBK1
RPL19	RPL11
RPL19	RPL19
RPL19	MATR3
RPL19	RPL18A
RPL19	DDX5
RPL19	MST4
RPL19	RPLP0
RPL19	TUFM
RPL19	MKI67IP
RPL19	EIF4A1
RPL19	UBC
RPL19	RPS6KA1
RPL19	RPL13
RPL19	CUL1
RPL19	HNRNPU
TLN1	PTK2
TLN1	USP4
TLN1	UBD
TLN1	CNDP2
TLN1	PTK2B
TLN1	CTSA
TLN1	UBC
TLN1	CAPN1
TLN1	TLN1
TLN1	ITGA4
EEF2	HDGF
EEF2	DDX5
EEF2	HSP90AB1
EEF2	UBD
EEF2	NOP56
EEF2	UBC
EEF2	CAPN1
EEF2	RPS6KA1
EEF2	CUL1
EEF2	PPP2R1A
EEF2	EEF2
EEF2	ITGA4
PRDX3	UBC
PRDX3	CUL1
PRDX3	PRDX3
PRDX3	ITGA4
P4HA2	UBC
MATR3	PAN2
MATR3	UBC
MATR3	RPS6KA1
MATR3	CUL1
MATR3	MEPCE
MATR3	MATR3
MATR3	ITGA4
TRPM7	UBC
TRPM7	TRPM7
CHORDC1	CHORDC1
CHORDC1	TCEA1
CHORDC1	UBC
CHORDC1	XPO1
MON1B	MON1B
MON1B	UBC
DDX5	HDGF
DDX5	YY1
DDX5	SMARCA4
DDX5	PIAS1
DDX5	TCEA1
DDX5	HDAC1
DDX5	DDX5
DDX5	RBM10
DDX5	UBD
DDX5	UBC
DDX5	CUL1
DDX5	MEPCE
DDX5	DHX9
DDX5	DDX17
DDX5	ITGA4
RB1CC1	ULK1
RB1CC1	UBC
RB1CC1	RB1CC1
RB1CC1	PINK1
RB1CC1	ATG13
RB1CC1	GABARAP
RB1CC1	PTK2B
UBB	METTL21D
UBB	YBX1
UBB	CDKN1B
UBB	PINK1
UBB	TUBB
UBB	XPO1
UBB	QARS
UBB	ADRBK1
UBB	TUBA4A
UBB	CSK
UBB	SIRT2
UBB	MST4
UBB	UBB
UBB	UBD
UBB	TUFM
UBB	RPS6KA1
UBB	PSMB2
UBB	DAXX
UBB	VCP
UBB	SCPEP1
UBB	PLAA
UBB	PAN2
UBB	SPP1
UBB	SF3B3
UBB	RUVBL1
UBB	EPS15
UBB	RASSF1
UBB	TRIM5
UBB	EIF5
UBB	EIF3A
UBB	APP
UBB	SAT1
UBB	PKN1
UBB	TUBA1B
UBB	UBC
UBB	FNBP1
UBB	YWHAB
UBB	CUL1
UBB	POLH
UBB	ITGA4
HNRNPD	GPN1
HNRNPD	PAN2
HNRNPD	HNRNPD
HNRNPD	HNRNPF
HNRNPD	UBD
HNRNPD	PCBP2
HNRNPD	UBC
HNRNPD	IFIT3
HNRNPD	CUL1
HNRNPD	MEPCE
HNRNPD	HNRNPU
HNRNPD	ITGA4
RPLP0	HSP90AB1
RPLP0	RPL23
RPLP0	CSNK2A1
RPLP0	RPL18
RPLP0	RPL14
RPLP0	PAN2
RPLP0	RPL11
RPLP0	RPL8
RPLP0	RPL18A
RPLP0	RPLP0
RPLP0	SENP3
RPLP0	UBD
RPLP0	RPL3
RPLP0	RPL4
RPLP0	UBC
RPLP0	RPL13
RPLP0	RPL7A
RPLP0	CUL1
RPLP0	MEPCE
RPLP0	RPL31
RPLP0	HNRNPU
RPLP0	ITGA4
POLR3A	UBC
POLR3A	POLR3A
POLR3A	POLR2E
POLR3A	POLR1A
POLR3A	GPN1
NDUFS1	UBC
NDUFS1	NDUFS1
NDUFS1	NDUFA9
NDUFS1	ATP5B
SMARCC2	CSNK2A1
SMARCC2	HSP90B1
SMARCC2	SMARCA4
SMARCC2	BAZ1B
SMARCC2	RUVBL1
SMARCC2	STAT2
SMARCC2	RBM14
SMARCC2	SMARCC2
SMARCC2	SMARCA5
SMARCC2	SP1
SMARCC2	CREBBP
SMARCC2	UBC
SMARCC2	ADNP
SMARCC2	PSAP
TCF25	TCF25
TCF25	UBC
TCF25	RPS10
MKNK2	UBC
MKNK2	MAPK14
MKNK2	MKNK2
MS4A1	MS4A1
AES	AES
AES	UBC
AES	MAPK14
AES	CAPN1
RNF170	UBC
SCYL2	UBC
SCYL2	NOP56
ATP5A1	CSNK2A1
ATP5A1	UBD
ATP5A1	ATP5A1
ATP5A1	SH3KBP1
ATP5A1	PAN2
ATP5A1	UBC
ATP5A1	RPS6KA1
ATP5A1	ADRBK1
ATP5A1	YWHAB
ATP5A1	CUL1
TMBIM1	UBC
KCNAB3	KCNAB3
KCNAB3	UBC
GNAI3	GNAI3
GNAI3	PAN2
GNAI3	UBC
GNAI3	GNB2
GNAI3	BZW1
GNAI3	GNAI2
SLC37A3	SLC37A3
EIF2B4	EIF2B4
EIF2B4	UBC
THRAP3	SFPQ
THRAP3	CSNK2A1
THRAP3	DEK
THRAP3	RNPS1
THRAP3	PAN2
THRAP3	SRSF11
THRAP3	SF3B3
THRAP3	SF3B2
THRAP3	DDX5
THRAP3	RBM14
THRAP3	UBC
THRAP3	PARP1
THRAP3	DHX9
THRAP3	PSAP
THRAP3	IK
THRAP3	HNRNPU
GABARAP	ULK1
GABARAP	UBC
GABARAP	SQSTM1
GABARAP	GABARAP
IRF1	CREBBP
IRF1	UBC
IRF1	CDKN1B
IRF1	STAT1
IRF1	SMARCA4
IRF1	IRF1
TPD52L2	APP
TPD52L2	ARPC1B
TPD52L2	ARPC2
TPD52L2	TPD52L2
TPD52L2	UBC
TPD52L2	AARS
TPD52L2	CALR
TPD52L2	CLNS1A
PDLIM2	UBC
PDLIM2	PDLIM2
SPECC1L	PAN2
SPECC1L	UBC
PTK2B	LCK
PTK2B	PTK2B
PTK2B	UBC
EZH1	YY1
EZH1	PFDN1
EZH1	DNMT1
EZH1	ZMYND11
EZH1	HDAC1
EZH1	PHF1
EZH1	EZH1
EZH1	UBC
EZH1	KDM5A
RINT1	ZW10
RINT1	UBC
RINT1	RINT1
MSN	CD44
MSN	SELL
MSN	SPTAN1
MSN	UBD
MSN	RHOA
MSN	UBC
MSN	MSN
MSN	ITGA4
MSN	EZR
THOC5	DDX23
THOC5	ZNF830
THOC5	THOC5
THOC5	DDX39B
THOC5	CSNK2A1
RPS5	RPS11
RPS5	FLOT1
RPS5	RPL37A
RPS5	DYNC1H1
RPS5	RPL23
RPS5	RPL18
RPS5	RPS9
RPS5	RPL14
RPS5	RPS2
RPS5	NOP56
RPS5	PAN2
RPS5	RPS18
RPS5	ADRBK1
RPS5	RPL11
RPS5	RPS12
RPS5	RPL19
RPS5	EEF2
RPS5	RPL18A
RPS5	RBM14
RPS5	RAD21
RPS5	EIF3L
RPS5	RPLP0
RPS5	UBD
RPS5	TUFM
RPS5	RPS3
RPS5	RPL4
RPS5	UBC
RPS5	RPS6KA1
RPS5	RPS5
RPS5	RPS21
RPS5	RPS7
RPS5	RPL7A
RPS5	CUL1
RPS5	DHX9
RPS5	RPL31
RPS5	RPS24
RPS5	ITGA4
RHOF	UBC
IL2RA	IL2RA
PARP12	UBC
RPL7A	RPL37A
RPL7A	HSP90AB1
RPL7A	RPL38
RPL7A	RPL23
RPL7A	RPL18
RPL7A	RPL32
RPL7A	RPL14
RPL7A	RPL29
RPL7A	PAN2
RPL7A	RPL11
RPL7A	RPL19
RPL7A	EEF2
RPL7A	RPL18A
RPL7A	MKNK2
RPL7A	RPL3
RPL7A	RPL4
RPL7A	UBC
RPL7A	RPL13
RPL7A	RPL7A
RPL7A	RPL31
RPL7A	HNRNPU
RPL7A	ITGA4
SORL1	SORL1
SORL1	CUL1
SORL1	PPP1CA
PPP3CB	UBC
PPP3CB	PPP3CB
PPP3CB	SRSF5
UBA1	HSP90AB1
UBA1	YBX1
UBA1	POLR2B
UBA1	HSPA5
UBA1	TUBB
UBA1	TAF9
UBA1	QARS
UBA1	TUBA4A
UBA1	AARS
UBA1	MYH9
UBA1	TLN1
UBA1	RAD21
UBA1	KARS
UBA1	UBD
UBA1	UBC
UBA1	PSMC4
UBA1	UBE2N
UBA1	CUL1
UBA1	UBA1
SRSF7	HDGF
SRSF7	SFPQ
SRSF7	HNRNPF
SRSF7	RNPS1
SRSF7	SH3KBP1
SRSF7	PAN2
SRSF7	SRSF11
SRSF7	UBC
SRSF7	SF3B3
SRSF7	PPP1CA
SRSF7	DHX15
SRSF7	HP1BP3
SRSF7	CUL1
SRSF7	DHX9
SRSF7	SRSF5
SRSF7	SRSF7
SRSF7	IK
SRSF7	RBM39
SRSF7	HNRNPU
MED29	UBC
MED29	MED21
MED29	MED29
MED29	MED12
FLCN	FLCN
FLCN	UBC
PSAP	USP4
PSAP	MVP
PSAP	UBC
PSAP	FGFR1OP2
PSAP	PSAP
PSAP	HNRNPU
GNAI2	HSP90AB1
GNAI2	F2R
GNAI2	PAN2
GNAI2	UBC
GNAI2	GNB2
GNAI2	GNAI2
UBN1	UBN1
FBXO8	CUL1
FBXO8	FBXO8
CCL22	CCL22
ERCC4	ERCC4
ERCC4	UBC
ERCC4	SPTAN1
ERCC4	ERCC1
TTF2	UBD
TTF2	TTF2
TTF2	UBC
TPM4	TPM4
TPM4	SRSF2
TPM4	UBD
TPM4	SP1
TPM4	PAN2
TPM4	UBC
TPM4	PSMD2
TPM4	MYH9
SFPQ	SFPQ
SFPQ	CSNK2A1
SFPQ	PAN2
SFPQ	SF3B3
SFPQ	HDAC1
SFPQ	STAT6
SFPQ	RAD21
SFPQ	UBD
SFPQ	SF3B1
SFPQ	UBC
SFPQ	PARK7
SFPQ	PPP1CA
SFPQ	HNRNPL
SFPQ	ITGA4
FAM105A	UBC
HERC2	UBC
HERC2	HERC2
HERC2	UBE2N
HERC2	CDC42
HERPUD1	UBC
HERPUD1	HERPUD1
HERPUD1	VCP
HERPUD1	PSMD2
HERPUD1	AMFR
HERPUD1	PSEN1
PPP5C	UBC
PPP5C	PPP5C
PPP5C	TUFM
PPP5C	NR3C1
PPP5C	PPIB
SCPEP1	UBC
SCPEP1	MST4
SCPEP1	SCPEP1
SCPEP1	PPP1CA
URB1	UBC
CDC25B	UBC
CDC25B	MAPK14
CDC25B	CDC25B
CDC25B	CSNK2A1
CDC25B	UBD
CDC25B	YWHAB
ELK1	ELK1
HOOK3	HOOK3
HOOK3	UBC
AHSA1	HSP90AB1
AHSA1	UBC
AHSA1	AHSA1
EAPP	UBC
ITM2B	ITM2B
ITM2B	UBC
NDUFB7	NDUFB7
NDUFB7	UBC
NDUFB7	CAPN1
ALKBH1	UBC
ALKBH1	ALKBH1
MIER2	HDAC1
ACP5	ACP5
ACP5	UBC
MAP2K5	SQSTM1
MAP2K5	MAP2K5
WDR33	UBC
WDR33	WDR33
WDR33	RNPS1
AMFR	TMEM66
AMFR	VCP
AMFR	AMFR
AMFR	UBC
AMFR	UBE2N
AMFR	KPNB1
AMFR	UBXN4
AMFR	BAG6
AMFR	ITPR1
AMFR	CD3D
GPR183	GPR183
GPR183	UBC
RPL29	MST4
RPL29	RPL14
RPL29	RPL29
RPL29	PAN2
RPL29	UBC
RPL29	MAPK14
RPL29	RPS6KA1
RPL29	ADRBK1
RPL29	EIF4B
RPL29	EIF5
BAZ1B	HDGF
BAZ1B	UBC
BAZ1B	MAPK14
BAZ1B	SMARCA5
BAZ1B	BAZ1B
GRPEL1	UBC
GRPEL1	RPA1
GRPEL1	GRPEL1
ATPIF1	ATPIF1
G3BP2	UBC
G3BP2	G3BP2
G3BP2	VCP
G3BP2	RPS6KA1
G3BP2	NFKBIA
G3BP2	CUL1
UQCR10	UBC
UQCR10	UQCR10
RPS10	RPL27
RPS10	PRPF19
RPS10	RPS9
RPS10	RPL14
RPS10	RPS2
RPS10	PAN2
RPS10	RPS18
RPS10	RPS10
RPS10	ADRBK1
RPS10	RPL11
RPS10	RPL28
RPS10	RAD21
RPS10	RPLP0
RPS10	TUFM
RPS10	RPS3
RPS10	UBC
RPS10	RPS6KA1
RPS10	RPS5
RPS10	RPS21
RPS10	CUL1
RPS10	RPL31
RPS10	RPS15
RPS10	ITGA4
SQSTM1	CSNK2A1
SQSTM1	PAN2
SQSTM1	MAPK14
SQSTM1	SQSTM1
SQSTM1	TRIM5
SQSTM1	TRIM21
SQSTM1	LCK
SQSTM1	DAZAP2
SQSTM1	UBD
SQSTM1	EEF1D
SQSTM1	UBC
SQSTM1	FLNB
SQSTM1	CASP8
CHTF8	AP4M1
CHTF8	CHTF8
CHTF8	UBC
RAC2	ACTB
RAC2	UBC
RAC2	RAC2
RAC2	ITGA4
DNMT1	HDAC1
DNMT1	RBBP4
DNMT1	SMARCA5
DNMT1	SP1
DNMT1	STAT3
DNMT1	SH3KBP1
DNMT1	BAZ2A
DNMT1	CHD4
DNMT1	UBC
DNMT1	DNMT1
DNMT1	DAXX
DNMT1	EHMT2
DNMT1	HDAC3
PDIA3	RBBP4
PDIA3	UBD
PDIA3	HSPA5
PDIA3	PLAA
PDIA3	UBC
PDIA3	HSPA8
PDIA3	PDIA3
PDIA3	CALR
PDIA3	TAP1
API5	STAT6
API5	UBC
API5	RAD21
API5	API5
API5	EHD1
RIPK3	RIPK3
RIPK3	CASP8
BIRC6	CASP8
BIRC6	UBC
BIRC6	BIRC6
BIRC6	CSNK2A1
GTF2A2	UBC
GTF2A2	GTF2A2
TRIM21	HDAC1
TRIM21	VCP
TRIM21	USP4
TRIM21	UBD
TRIM21	PAN2
TRIM21	UBC
TRIM21	IRF3
TRIM21	TRIM21
KDM5C	UBC
KDM5C	KDM5C
SAMHD1	ATP6V1E1
SAMHD1	UBC
SAMHD1	SAMHD1
SAMHD1	XRCC6
PPP3R1	UBC
PPP3R1	PPP3R1
PPP3R1	PSMA7
SUPT4H1	SUPT4H1
SUPT4H1	UBC
SUPT4H1	ZMYND8
SUPT4H1	SUPT5H
CARD11	CASP8
CARD11	BCL10
CARD11	FYB
CARD11	CARD11
EIF5	EIF3G
EIF5	UBC
EIF5	GNAI3
EIF5	EIF5
CLN5	UBC
CLN5	CLN5
DHX8	UBC
DHX8	DHX8
MYSM1	UBC
MYSM1	MYSM1
RBM14	RBM14
RBM14	PRPF19
RBM14	UBD
RBM14	UBC
RBM14	HP1BP3
RBM14	CUL1
RBM14	NR3C1
RBM14	RBMX
RBM14	ITGA4
SELL	UBC
SELL	SELL
GNAS	LAMTOR1
GNAS	UBC
GNAS	GNAS
GNAS	UBD
PLCG1	RPL38
PLCG1	LCP2
PLCG1	RHOA
PLCG1	ITK
PLCG1	TRPM7
PLCG1	PLCG1
PLCG1	UBC
PLCG1	JAK1
PLP2	RPL23
PLP2	RPL14
PLP2	PAN2
PLP2	MAPK14
PLP2	PLP2
PLP2	RPLP0
PLP2	HNRNPF
PLP2	UBC
PLP2	RPS6KA1
PLP2	CUL1
PLP2	ADIPOR1
PLP2	BAG6
PLP2	HNRNPU
EIF3A	PPP5C
EIF3A	EIF3H
EIF3A	EIF4G2
EIF3A	RPS18
EIF3A	RPS10
EIF3A	RPS12
EIF3A	EIF3A
EIF3A	RAD21
EIF3A	EIF3L
EIF3A	UBD
EIF3A	HSPA9
EIF3A	RPS3
EIF3A	EIF4A1
EIF3A	UBC
EIF3A	RPS6KA1
EIF3A	EIF3D
EIF3A	CUL1
EIF3A	DHX9
EIF3A	EIF3E
EIF3A	EIF4B
EIF3A	HNRNPU
EIF3A	ITGA4
CHMP5	UBC
CHMP5	CHMP5
DAP3	UBC
DAP3	TNFRSF25
DAP3	DAP3
DAP3	CUL1
DAP3	NR3C1
MRPL52	MRPL52
MRPL52	HNRNPU
RBM10	PRPF19
RBM10	RBM10
RBM10	CSNK2A1
RBM10	PAN2
RBM10	UBC
RBM10	WDR82
RBM10	DHX15
RBM10	IK
RBM10	U2AF1
RBM10	MYSM1
TPP1	UBC
TPP1	PTK2
TPP1	ADRBK1
TPP1	SLA
TPP1	EEF2
HNRNPF	HSPA5
HNRNPF	DHX15
HNRNPF	DDX5
HNRNPF	EIF3A
HNRNPF	HNRNPF
HNRNPF	UBD
HNRNPF	UBC
HNRNPF	RPS6KA1
HNRNPF	CUL1
HNRNPF	DHX9
HNRNPF	ITGA4
BCLAF1	PAN2
BCLAF1	HDAC1
BCLAF1	UBC
BCLAF1	VCP
BCLAF1	CSNK2A1
BCLAF1	BCLAF1
DDX47	HDGF
DDX47	UBC
DDX47	PRNP
DDX47	SART3
DDX47	DDX47
DAZAP2	UBC
DAZAP2	STAT6
DAZAP2	DAZAP2
FMNL3	FMNL3
FMNL3	UBC
EXOC3	EXOC3
TRA2B	SRSF2
TRA2B	FLNA
TRA2B	TRA2B
TRA2B	RNPS1
TRA2B	SF3B1
TRA2B	UBC
TRA2B	CUL1
TRA2B	SRSF5
TRA2B	SRSF7
TRA2B	SRSF1
TRA2B	RBM39
TRA2B	RBMX
TRA2B	HNRNPU
ATP6V0B	ATP6V0B
BTG1	BTG1
LRRC33	UBC
TYK2	TYK2
TYK2	DNM2
TYK2	UBC
TYK2	PPP1CA
KIAA1715	UBC
SP1	YY1
SP1	MAPK14
SP1	CHD8
SP1	STAT2
SP1	ADRBK1
SP1	RNF40
SP1	AES
SP1	ATP5A1
SP1	ZYX
SP1	CREBBP
SP1	SENP6
SP1	PARK7
SP1	RPS6KA1
SP1	VIM
SP1	MED29
SP1	SFPQ
SP1	CDC25B
SP1	CFLAR
SP1	STAT3
SP1	RUVBL1
SP1	DUSP1
SP1	HDAC1
SP1	RAD21
SP1	DAP3
SP1	NFKB1
SP1	SP1
SP1	PSMC3
SP1	SMARCA4
SP1	PFDN1
SP1	LAMTOR1
SP1	UBD
SP1	PFDN5
SP1	CAPN1
SP1	CASP8
SP1	DAXX
SP1	VCP
SP1	PAN2
SP1	CTDSP1
SP1	KAT7
SP1	HIF1A
SP1	TRRAP
SP1	ID2
SP1	MED12
SP1	JMJD1C
SP1	UBC
SP1	KLF6
SP1	PARP1
SP1	NR3C1
SP1	HDAC3
SEC24C	NDUFS1
SEC24C	SEC24C
SEC24C	ZYX
SEC24C	COPA
SEC24C	UBC
SEC24C	SPP1
SEC24C	PSMA5
SEC24C	HSPA8
SEC24C	CLNS1A
SEC24C	ITGA4
SEC24C	SUPT5H
HSPA9	METTL21D
HSPA9	HDGF
HSPA9	GPN1
HSPA9	PAN2
HSPA9	MAPK14
HSPA9	EPS15
HSPA9	ADRBK1
HSPA9	CSK
HSPA9	EIF5
HSPA9	MST4
HSPA9	SP1
HSPA9	HSPA9
HSPA9	UBC
HSPA9	CAPN1
HSPA9	RPS6KA1
HSPA9	CUL1
GTPBP4	UBD
GTPBP4	UBC
KNTC1	ZW10
KNTC1	UBC
KNTC1	KNTC1
EEF1D	RAD21
EEF1D	CSNK2A1
EEF1D	EEF1G
EEF1D	EEF1D
EEF1D	UBC
EEF1D	CCT6A
EEF1D	CUL1
EEF1D	VIM
EEF1D	BAG6
EEF1D	ITGA4
MGA	UBC
ZBTB1	UBC
ZBTB1	ZBTB1
CCNY	CCNY
CCNY	UBC
DUSP4	DUSP4
DUSP4	UBC
EIF4A1	HSP90AB1
EIF4A1	RAD21
EIF4A1	ATP5A1
EIF4A1	UBD
EIF4A1	HSPA5
EIF4A1	EIF4G2
EIF4A1	EIF4A1
EIF4A1	UBC
EIF4A1	CUL1
EIF4A1	MEPCE
EIF4A1	EEF2
EIF4A1	ITGA4
RMND5B	UBC
CD79A	UBC
CD79A	CD79A
CD79A	PTPRC
CD79A	HCLS1
GIMAP7	UBC
LRRC8D	LRRC8D
FXYD5	UBC
USP14	RPL23
USP14	CNDP2
USP14	CXCR4
USP14	UBC
USP14	PSMC3
USP14	PSMC4
USP14	USP14
USP14	UBE2N
MINK1	UBC
MINK1	MINK1
CHD2	UBC
DOCK8	UBC
DOCK8	DOCK8
CLINT1	PAN2
CLINT1	UBC
CLINT1	CLINT1
REEP5	UBC
REEP5	NUDT3
WDR74	VAT1
WDR74	UBD
WDR74	UBC
WDR74	DDX39B
WDR74	NUDT3
FAM134A	FAM134A
RTTN	UBC
POLE2	UBC
POLE2	POLE2
MYO1C	MST4
MYO1C	SMARCA5
MYO1C	UBD
MYO1C	SP1
MYO1C	BAZ1B
MYO1C	PAN2
MYO1C	UBC
MYO1C	CUL1
MYO1C	MYO1C
MCM7	MCM3
MCM7	ACTR1A
MCM7	HIF1A
MCM7	RPA1
MCM7	DDX5
MCM7	RAD21
MCM7	UBC
MCM7	MCM7
MCM7	ITGA4
SGPL1	UBC
WDR1	NME1
WDR1	UBC
WDR1	MAPK14
WDR1	TXN
WDR1	WDR1
ATP5G3	UBC
QDPR	CUL1
QDPR	UBC
ORMDL2	UBC
TMEM66	TMEM66
TMEM66	UBC
TMEM66	SAT1
DDIT3	DDIT3
DDIT3	MAPK14
DDIT3	ATF4
DDIT3	CSNK2A1
EIF1	EIF1
EIF1	UBC
RIN2	UBC
RIN2	RIN2
CDKN1B	VCP
CDKN1B	CDKN1B
CDKN1B	XPO1
CDKN1B	RHOA
CDKN1B	UBC
CDKN1B	RPS6KA1
CDKN1B	CCND3
CDKN1B	YWHAB
CDKN1B	TRIM21
CFL2	PAN2
CFL2	CFL2
CFL2	UBC
POU2AF1	POU2AF1
EP400	UBC
EP400	H2AFZ
EP400	TRRAP
EP400	EP400
EP400	RUVBL1
EP400	ZMYND11
GRIPAP1	GRIPAP1
GRIPAP1	UBC
GRIPAP1	SPP1
POLR2B	VCP
POLR2B	POLR2B
POLR2B	POLR2E
POLR2B	GPN1
POLR2B	INTS1
POLR2B	UBC
POLR2B	WDR82
POLR2B	TCEA1
POLR2B	MED29
PRPF19	DDX5
PRPF19	PRPF19
PRPF19	EXOC7
PRPF19	UBD
PRPF19	UBC
PRPF19	PRPF8
PRPF19	CUL1
PRPF19	MEPCE
PRPF19	U2AF1
PRPF19	PSMB4
GNPDA1	WARS
GNPDA1	UBC
GNPDA1	GNPDA1
PTK2	PPP1CB
PTK2	PLCG1
PTK2	RB1CC1
PTK2	PTK2
PTK2	UBC
PTK2	PPP1CA
PTK2	STAT1
PTK2	CSK
PTK2	EZR
ADH5	HDAC1
ADH5	UBC
ADH5	NAA20
ADH5	ADH5
ATAD1	HDAC1
ATAD1	UBC
MYCBP2	UBC
MYCBP2	USP11
MYCBP2	MYCBP2
MYCBP2	YWHAB
HYOU1	UBD
HYOU1	HYOU1
HYOU1	OS9
HYOU1	UBC
HYOU1	GANAB
HYOU1	MCM7
JTB	UBC
JTB	JTB
JUNB	CREBBP
JUNB	DDIT3
JUNB	UBC
JUNB	JUNB
JUNB	ATF4
JUNB	SMARCA4
OTUD4	UBC
OTUD4	OTUD4
TUBB	METTL21D
TUBB	YBX1
TUBB	PINK1
TUBB	TUBB
TUBB	XPO1
TUBB	QARS
TUBB	ADRBK1
TUBB	CSK
TUBB	SIRT2
TUBB	MST4
TUBB	UBD
TUBB	TUFM
TUBB	RPS6KA1
TUBB	PSMB2
TUBB	SCPEP1
TUBB	PLAA
TUBB	PAN2
TUBB	SPP1
TUBB	SF3B3
TUBB	RUVBL1
TUBB	EPS15
TUBB	RASSF1
TUBB	EIF5
TUBB	EIF3A
TUBB	SAT1
TUBB	PKN1
TUBB	TUBA1B
TUBB	UBC
TUBB	FNBP1
TUBB	YWHAB
TUBB	CUL1
TUBB	POLH
TUBB	ITGA4
SLC35B2	UBC
CFL1	RAD21
CFL1	APP
CFL1	CFL1
CFL1	PAN2
CFL1	UBC
CFL1	H2AFZ
CFL1	RPS6KA1
CFL1	RUVBL1
CFL1	PSEN1
CFL1	ITGA4
GLTSCR2	UBC
GLTSCR2	GLTSCR2
GLTSCR2	PPP1CA
KIAA0100	UBC
SMARCA4	SMARCA4
SMARCA4	BRD7
SMARCA4	STAT2
SMARCA4	CREBBP
SMARCA4	TAF10
SMARCA4	ZMYND8
SMARCA4	HSP90B1
SMARCA4	BAZ1B
SMARCA4	STAT3
SMARCA4	CHD4
SMARCA4	HIF1A
SMARCA4	STAT1
SMARCA4	HDAC1
SMARCA4	CHMP5
SMARCA4	UBC
SMARCA4	ADNP
SMARCA4	NR3C1
SMARCA4	HDAC3
TP53INP1	TP53INP1
XPO1	HSP90AB1
XPO1	PPP5C
XPO1	SCPEP1
XPO1	SRSF2
XPO1	DDX19A
XPO1	XPO1
XPO1	NUP153
XPO1	EEF2
XPO1	CLN5
XPO1	EIF5A
XPO1	GNAI3
XPO1	HSPA9
XPO1	UBC
XPO1	PPP1CA
XPO1	USP14
XPO1	MEPCE
XPO1	DCAF8
XPO1	HDAC3
XPO1	ITGA4
COPA	UBC
COPA	UBD
COPA	COPB1
COPA	COPA
COPA	ITGA4
CPSF6	CREBBP
CPSF6	UBC
CPSF6	CSNK2A1
CPSF6	RNPS1
CPSF6	CPSF6
SETDB1	SETDB1
SETDB1	BRIX1
SETDB1	BHLHE40
SETDB1	MBD1
SETDB1	SAT1
SETDB1	UBC
SETDB1	USP11
SETDB1	VIM
SETDB1	BAG6
BRD7	BRD7
BRD7	BRD2
BRD7	UBC
BRD7	SMARCC2
BRD7	BHLHE40
RTN3	UBC
ULK1	HDAC1
ULK1	ULK1
ULK1	PPP1CA
ULK1	ATG13
BAZ2A	BAZ2A
BAZ2A	UBC
INTS1	TCEA1
INTS1	INTS1
INTS1	UBC
SRSF11	SRSF11
SRSF11	RBM14
SRSF11	UBC
SRSF11	VCP
SRSF11	ETS1
SRSF11	PRPF19
SRSF11	CSNK2A1
SRSF11	PPP1CA
SRSF11	FLNA
SRSF11	IK
SRSF11	HNRNPU
DOCK10	UBC
SPOCK2	SPOCK2
MRPS11	UBC
MRPS11	MRPS11
MRPS11	RPL23
MINPP1	UBC
PFDN1	PFDN5
PFDN1	UBC
PFDN1	PFDN1
COPG1	ARCN1
COPG1	UBD
COPG1	COPB2
COPG1	COPA
COPG1	UBC
COPG1	TAP1
COPG1	COPB1
COPG1	TAPBP
FEM1B	UBC
FEM1B	FEM1B
RNF34	CASP8
RNF34	RNF34
RNF34	SH3KBP1
SAMSN1	HDAC1
SAMSN1	YWHAB
SAMSN1	SAMSN1
PTP4A2	UBC
PTP4A2	PTP4A2
SON	SFPQ
SON	VCP
SON	PRPF19
SON	SF3B1
SON	SRSF11
SON	UBC
SON	HSPA8
SON	PPP1CA
SON	SON
SON	YWHAB
SON	HP1BP3
SON	DHX9
SON	SRSF5
SON	SRSF7
PLCL2	PPP1CA
ATG4C	ATG4C
ATG4C	UBC
PRPF8	SNRNP200
PRPF8	RNPS1
PRPF8	PRPF4B
PRPF8	PRPF8
PRPF8	SF3B2
PRPF8	UBD
PRPF8	UBC
PRPF8	RPS6KA1
PRPF8	EFTUD2
PRPF8	MEPCE
PRPF8	DHX9
PRPF8	ZNF830
PRPF8	HUWE1
PRPF8	HNRNPU
PRPF8	ITGA4
SEC14L1	UBC
ARF4	ARF4
ARF4	UBC
ARF4	CLN5
GNE	GNE
GNE	UBC
IRF5	HDAC1
IRF5	CREBBP
IRF5	IRF5
IRF5	IRF3
NUP153	TPR
NUP153	PRKCSH
NUP153	RANBP2
NUP153	UBC
NUP153	USP11
NUP153	KPNB1
NUP153	NUP153
NUP153	IPO5
NUP153	EIF4B
PSMD6	SIRT2
PSMD6	PSME1
PSMD6	UBD
PSMD6	UBC
PSMD6	PSMA5
PSMD6	PSMC3
PSMD6	PSMC1
PSMD6	PSMC4
PSMD6	USP14
PSMD6	PSMA7
PSMD6	PSMB2
PSMD6	PSMD2
PSMD6	PSMD6
PSMD6	PSMB10
PSMD6	PSMB3
PSMD6	PSMB4
CSDE1	UBC
CSDE1	CSDE1
CSDE1	RPS6KA1
CSDE1	SEC24C
CSDE1	XRCC6
UBXN4	UBC
UBXN4	UBXN4
SSB	HDGF
SSB	UBA2
SSB	HSPA5
SSB	ARPC2
SSB	SMARCA4
SSB	SSB
SSB	RPA1
SSB	RB1CC1
SSB	SF3B1
SSB	SH3KBP1
SSB	PFDN5
SSB	CALR
SSB	HERC2
SSB	CSNK2A1
SSB	CYC1
SSB	PAN2
SSB	SPP1
SSB	HSPA8
SSB	UBC
SSB	IFIT3
SSB	CUL1
SSB	MCM7
DDX6	UBC
DDX6	RPS6KA1
DDX6	ADRBK1
DDX6	UBD
DDX6	CSK
DDX6	DDX6
MYH9	HSP90AB1
MYH9	CSNK2A1
MYH9	FLNA
MYH9	HSPA5
MYH9	ACTR1A
MYH9	PAN2
MYH9	MAPK14
MYH9	MYH9
MYH9	EIF3A
MYH9	UBD
MYH9	ATP5A1
MYH9	SP1
MYH9	CREBBP
MYH9	UBC
MYH9	CUL1
MYH9	EIF4B
MYH9	HNRNPU
MYH9	ITGA4
PPP2R1A	VCP
PPP2R1A	INTS1
PPP2R1A	PPP2R1A
PPP2R1A	RAF1
PPP2R1A	MST4
PPP2R1A	FAM40A
PPP2R1A	UBC
PPP2R1A	PPP2CA
PPP2R1A	RPS6KA1
PPP2R1A	ITGA4
PPP2R1A	NACA
ARL6IP5	UBC
ARL6IP5	ARL6IP5
SASH3	SASH3
RPL28	PLP2
RPL28	MAP2K5
RPL28	PAN2
RPL28	SLC25A3
RPL28	UBC
RPL28	CUL1
RPL28	RPL8
RPL28	RPL28
RPL28	ITGA4
SRSF1	HDGF
SRSF1	PRPF19
SRSF1	SRSF2
SRSF1	RNPS1
SRSF1	PAN2
SRSF1	SRSF11
SRSF1	SF3B3
SRSF1	PIAS1
SRSF1	DHX15
SRSF1	SRSF1
SRSF1	RBM39
SRSF1	DDX5
SRSF1	RBM14
SRSF1	HNRNPF
SRSF1	BCL10
SRSF1	SF3B1
SRSF1	DYRK1A
SRSF1	UBC
SRSF1	CUL1
SRSF1	DHX9
SRSF1	GNAI2
SRSF1	IK
SRSF1	SCAF11
SRSF1	DDX17
SRSF1	HNRNPU
ATP5B	ATP5A1
ATP5B	UBC
ATP5B	ATP5B
ATP5B	ITGA4
RPA1	HDGF
RPA1	PRPF19
RPA1	NFKBIA
RPA1	ARPC2
RPA1	SMARCA4
RPA1	RBM3
RPA1	QARS
RPA1	PRPF8
RPA1	RPA1
RPA1	DDX5
RPA1	RB1CC1
RPA1	HNRNPD
RPA1	SH3KBP1
RPA1	PFDN5
RPA1	RPS6KA1
RPA1	RPS5
RPA1	PSMA7
RPA1	CALR
RPA1	KIAA1967
RPA1	MEPCE
RPA1	HNRNPL
RPA1	HNRNPU
RPA1	RPL38
RPA1	DYNC1H1
RPA1	HERC2
RPA1	VCP
RPA1	PPP5C
RPA1	POLR1A
RPA1	NOP56
RPA1	PAN2
RPA1	PSMA5
RPA1	RBM14
RPA1	EEF1G
RPA1	TRA2B
RPA1	UBC
RPA1	USP11
RPA1	IFIT3
RPA1	CUL1
RPA1	NR3C1
RPA1	DHX9
RPA1	PSMB3
RPA1	ITGA4
BIN2	UBC
BIN2	NFKB1
FNDC3A	FNDC3A
CD74	UBC
CD74	CD74
RPL18A	RPL14
RPL18A	MKI67IP
RPL18A	SF3B1
RPL18A	NOP56
RPL18A	PAN2
RPL18A	UBC
RPL18A	HSPA8
RPL18A	RPL11
RPL18A	CUL1
RPL18A	HNRNPU
RPL18A	RPL18A
XRCC6	HDGF
XRCC6	YY1
XRCC6	HYOU1
XRCC6	HSPA5
XRCC6	ADCY7
XRCC6	COPB1
XRCC6	EEF2
XRCC6	XRCC6
XRCC6	UBD
XRCC6	ATP6V1E1
XRCC6	CREBBP
XRCC6	CMTM6
XRCC6	RBBP4
XRCC6	HERPUD1
XRCC6	CSNK2A1
XRCC6	CFLAR
XRCC6	MAP2K5
XRCC6	RPS10
XRCC6	CLTC
XRCC6	RPSA
XRCC6	RBM39
XRCC6	PHF1
XRCC6	BTG1
XRCC6	USF1
XRCC6	UBC
XRCC6	PARP1
XRCC6	DHX9
XRCC6	ITGA4
SUPT5H	GANAB
SUPT5H	CSNK2A1
SUPT5H	UBC
SUPT5H	CSDE1
SUPT5H	SAMHD1
SUPT5H	XRCC6
SUPT5H	SUPT5H
LAMTOR1	LAMTOR1
LAMTOR1	UBC
ATXN7L3	ATXN7L3
CORO1A	CORO1A
CORO1A	UBC
PCK2	PCK2
PCK2	UBC
XRN2	XRN2
XRN2	EIF5A
XRN2	CSNK2A1
XRN2	XPO1
XRN2	PAN2
XRN2	UBC
XRN2	CUL1
COG1	UBC
COG1	COG1
OS9	TMEM66
OS9	UBC
OS9	OS9
OS9	HIF1A
OS9	RPN1
OS9	HSP90B1
OS9	CLN5
TSPYL4	UBC
NEK8	NEK8
NEK8	UBC
NEK8	BICD2
IAH1	HERPUD1
IAH1	POU2AF1
IAH1	EEF1D
IAH1	UBC
IAH1	UBE2N
CD52	TRIM21
SLC20A1	UBC
SLC20A1	BCL10
NCKAP1L	UBC
CNOT1	KIAA1967
CNOT1	UBC
CNOT1	CNOT6L
CNOT1	CNOT6
CNOT1	CNOT1
EIF3J	UBC
EIF3J	EIF3A
EIF3J	CSNK2A1
EIF3J	EIF3D
EIF3J	EIF3J
EIF3J	EIF3H
EIF3J	EIF3E
UQCRC1	UBC
UQCRC1	UQCRC1
UQCRC1	ATP5B
NIPBL	NIPBL
NIPBL	UBC
UBA52	METTL21D
UBA52	HDGF
UBA52	LAPTM5
UBA52	VCP
UBA52	CDKN1B
UBA52	CFL1
UBA52	MAPK14
UBA52	ADRBK1
UBA52	TRIM5
UBA52	CLNS1A
UBA52	CD3D
UBA52	RAD21
UBA52	UBB
UBA52	APP
UBA52	DAZAP2
UBA52	UBA52
UBA52	RPS3
UBA52	UBC
UBA52	RPS21
UBA52	PSMB2
UBA52	CUL1
UBA52	DAXX
UBA52	ITGA4
STIM1	STIM1
STIM1	UBC
STIM1	CAT
CCT8	VCP
CCT8	CCT3
CCT8	GPN1
CCT8	PAN2
CCT8	CCT6A
CCT8	CSK
CCT8	HDAC1
CCT8	RAD21
CCT8	KARS
CCT8	UBD
CCT8	CCT8
CCT8	TCP1
CCT8	PFDN5
CCT8	UBC
CCT8	PPP2CA
CCT8	CUL1
CCT8	MEPCE
CCT8	CCT7
CCT8	HDAC3
CCT8	ITGA4
FYB	CREBBP
FYB	UBC
FYB	FYB
FYB	LCP2
SPTBN1	SPTAN1
SPTBN1	HSPA5
SPTBN1	DDX19A
SPTBN1	PAN2
SPTBN1	MAPK14
SPTBN1	STAT1
SPTBN1	MYBL2
SPTBN1	UBD
SPTBN1	SPTBN1
SPTBN1	UBC
SPTBN1	PSMA7
SPTBN1	CUL1
EIF3M	EIF3G
EIF3M	UBC
EIF3M	EIF3A
EIF3M	EIF3L
EIF3M	EIF3D
EIF3M	EIF3H
EIF3M	EIF3E
EIF3M	EIF3I
EIF3M	EIF3M
SF3B1	CSNK2A1
SF3B1	RNPS1
SF3B1	BAZ1B
SF3B1	PRPF8
SF3B1	SF3B2
SF3B1	RBM39
SF3B1	RBMX
SF3B1	HDAC1
SF3B1	RBM14
SF3B1	UBD
SF3B1	SF3B1
SF3B1	UBC
SF3B1	CUL1
SF3B1	HDAC3
BCAP31	UBC
BCAP31	APP
BCAP31	CASP8
BCAP31	VAMP3
BCAP31	BCAP31
F2R	CSNK2A1
F2R	F2R
F2R	UBC
F2R	SNX1
RPS3	RPS11
RPS3	RPS17
RPS3	RPL23
RPS3	HSPA5
RPS3	RPS2
RPS3	RPS18
RPS3	MAPK14
RPS3	ADRBK1
RPS3	RPS12
RPS3	RPL19
RPS3	PPP2R1A
RPS3	RPL28
RPS3	RPL18A
RPS3	MST4
RPS3	RPLP0
RPS3	ATP5A1
RPS3	TUFM
RPS3	RPS3
RPS3	RPL3
RPS3	RPS6KA1
RPS3	RPL7A
RPS3	MEPCE
RPS3	RPS24
RPS3	HNRNPU
RPS3	RPL37A
RPS3	CSNK2A1
RPS3	RPL18
RPS3	RPL32
RPS3	RPL14
RPS3	RPL29
RPS3	NOP56
RPS3	PAN2
RPS3	RPL11
RPS3	MAT2A
RPS3	RPL8
RPS3	RBM39
RPS3	RAD21
RPS3	NFKB1
RPS3	MKI67IP
RPS3	RPS8
RPS3	RPL4
RPS3	UBC
RPS3	RPS21
RPS3	RPL13
RPS3	CUL1
RPS3	RPL31
RPS3	RPS15
RPS3	ITGA4
RPL3	HSP90AB1
RPL3	RPL38
RPL3	RPL23
RPL3	RPL18
RPL3	RPL32
RPL3	RPL14
RPL3	NOP56
RPL3	PAN2
RPL3	RPL11
RPL3	RPL19
RPL3	RPL18A
RPL3	UBD
RPL3	TUFM
RPL3	SF3B1
RPL3	RPL3
RPL3	UBC
RPL3	CUL1
MTX1	TMBIM4
MTX1	UBC
CHD6	CHD6
CHD6	UBC
STAT4	STAT4
BCL2L1	RAF1
BCL2L1	CFLAR
BCL2L1	BCAP31
BCL2L1	MCL1
BCL2L1	UBC
BCL2L1	BCL2L1
BCL2L1	PARK7
BCL2L1	PPP1CA
BCL2L1	CASP8
BCL2L1	PSEN1
IRF3	CREBBP
IRF3	UBC
IRF3	IRF3
IRF3	CUL1
IRF3	HDAC3
SFSWAP	RNPS1
CAPN1	UBC
CAPN1	RAD21
CAPN1	CAPN1
CAPN1	NFKBIA
CAPN1	CNDP2
CAPN1	SMEK2
CAPN1	ITGA4
TAF10	ATXN7L3
TAF10	TAF10
TAF10	TAF9
TAF10	ERCC1
GMFG	GMFG
GMFG	UBC
RBM22	UBC
RBM22	PRNP
RBM22	RBM22
TRIP12	UBC
TRIP12	VCP
TRIP12	USP11
TRIP12	TRIP12
TRIP12	MEPCE
PSMA7	MAVS
PSMA7	PSMA5
PSMA7	HIF1A
PSMA7	PSMC1
PSMA7	SIRT2
PSMA7	UBC
PSMA7	PSMB9
PSMA7	PSMC3
PSMA7	PSMC4
PSMA7	RAB7A
PSMA7	PSMA7
PSMA7	PSMB2
PSMA7	CUL1
PSMA7	ITGA4
ZMYND8	HDAC1
ZMYND8	INTS1
ZMYND8	UBC
ZMYND8	ZMYND8
TMBIM6	CERS2
TMBIM6	UBC
TMBIM6	TMBIM6
SYTL2	UBC
SYTL2	PPP1CA
SYTL2	SYTL2
TTLL4	UBC
BACE2	UBC
CASP8	CFLAR
[truncated: 3,340 more rows]
