# Supplementary material for: Genomic analysis of host – Peste des petits ruminants vaccine viral transcriptome uncovers transcription factors modulating immune regulatory pathways
Source: Vet Res. 2015 Feb 24;46:15. doi: 10.1186/s13567-015-0153-8 (PMC4337102; doi:10.1186/s13567-015-0153-8)
Supplement: Additional file 4: — GO terms retrieved from g-profiler for 985 differentially expressed genes. This additional file shows the significantly enriched processes in three GO terms namely biological process, molecular function and cellular component. The genes involved in each process and their significant p-value has been indicated in this file. The GO terms showed significant enrichment of immune system process in addition to the other cellular processes. [file 13567_2015_153_MOESM4_ESM.xls]

## Sheet: G-profiler output
Processess/pathway	P-Value	number of genes	GO term	GO cluster	genes
antigen receptor-mediated signaling pathway	0.048	13	GO:0050851	BP	CCR7,CD247,CD3E,NCKAP1L,PLCG1,PRNP,PTPRC,BCL10,CD79A,LCK,PSEN1,UBASH3A,UBE2N
regulation of biological quality	0.0428	130	GO:0065008	BP	ACTN1,ADH5,ALDOA,ARPC1B,ATP5B,BAG6,BICD2,CALR,CCR7,CDKN2AIP,CFL1,CLIC1,CORO1A,DDIT3,DNAJC14,ERCC4,ETS1,F2R,HCLS1,HDAC1,HNRNPD,HNRNPU,HOOK3,HPS1,KDELR1,KIAA1715,MAPK14,MLL5,MYH9,NCKAP1L,NDUFS1,OS9,PARK7,PARP1,PRDX3,PTK2,PTK2B,PTPRC,RBM38,RPS5,SMARCA4,STAT3,THRAP3,TXN,XRCC6,YBX1,ACP5,ADRBK1,AP3D1,APP,ARPC2,ARPC5L,ATP1A1,ATPIF1,BCAP31,BCL10,BCL2L1,CD52,CD74,CDC42,CDC42SE1,CDC42SE2,CLN5,CLNS1A,CNOT6L…
cellular response to stress	0.0414	71	GO:0033554	BP	AMFR,ASH2L,ATG13,BAG6,BAZ1B,BCLAF1,CALR,DDIT3,DDX5,ERCC4,HDAC3,MAPK14,MCM7,NIPBL,OS9,PARK7,PARP1,POLH,PRDX3,PRPF19,PTK2B,RAD21,RAP2A,RBM38,SMARCA5,TPR,TRIP12,UBR5,VCP,XRCC6,AARS,ADNP2,ALKBH1,ATF4,ATG4C,C5H12ORF44,CAT,CD44,CD74,CREB3,CTSD,DEK,DHX9,DYRK1A,EIF2AK3,ERCC1,FEM1B,HERC2,HIF1A,HIPK1,HUWE1,ID2,IL8,ITPR1,MINK1,NFE2L2,POLA1,PPP1R15A,PRDX5,PSEN1,RASSF1,RB1CC1,RBM22,RINT1,RPA1,SUPT5H,TMEM161A,…
organic substance catabolic process	0.0368	88	GO:1901575	BP	ACTN1,ADH5,AGFG1,ALDOA,AMFR,ATP5B,BAG6,CUL1,DDIT3,EDEM1,EIF3E,ETF1,GMIP,GNL3L,HSP90B1,OS9,PCBP2,PKM,PLCG1,PSMA7,PSMB10,PSMB9,PSMC1,PSMC3,PSMC4,PSMD2,PTK2,PTK2B,RNPS1,SIRT2,THRAP3,TRIP12,VCP,XPO1,XRN2,CAPN1,CASP8,CD44,CDC42,CDKN1B,CNOT6L,CNOT7,CNP,CSNK2A1,DLST,DVL1,EDEM3,ENO1,FBXO8,FLNA,GAA,GLS,GNB2,GNPDA1,GPD2,HERPUD1,HIF1A,IAH1,IDO1,IVD,NFE2L2,NUB1,NUDT3,OGT,PAN2,PATL1,PDHA1,PFKP,PSEN1,PSMA5,PSM…
translational elongation	0.0351	8	GO:0006414	BP	EIF5A,RPLP0,RPS17,RPS24,RPS5,RPS8,RPS21,TUFM
cellular macromolecule catabolic process	0.0317	44	GO:0044265	BP	AMFR,BAG6,CUL1,DDIT3,EDEM1,EIF3E,ETF1,HSP90B1,OS9,PCBP2,PSMA7,PSMB10,PSMB9,PTK2,PTK2B,RNPS1,SIRT2,THRAP3,TRIP12,VCP,XRN2,CASP8,CNOT6L,CNOT7,DVL1,EDEM3,FBXO8,HERPUD1,NFE2L2,NUB1,PAN2,PATL1,PSEN1,PSMA5,PSMB2,PSMB3,PSMB4,PSMB8,RAB7A,UBE2N,USP11,USP14,USP4,ZFP36L2
cellular catabolic process	0.0275	81	GO:0044248	BP	ACTN1,ADH5,AGFG1,AMFR,ATG13,ATP5B,BAG6,CUL1,DDIT3,EDEM1,EIF3E,ETF1,GABARAP,GMIP,GNL3L,HSP90B1,OS9,PARK7,PCBP2,PLCG1,PRDX3,PSMA7,PSMB10,PSMB9,PTK2,PTK2B,RNPS1,SIRT2,SQSTM1,THRAP3,TRIP12,VCP,XRN2,ATG4C,C5H12ORF44,CAPN1,CASP8,CAT,CNOT6L,CNOT7,CNP,CTSD,DLST,DVL1,EDEM3,FBXO8,GLS,GNB2,HERPUD1,HIF1A,IDO1,IVD,NFE2L2,NUB1,OGT,PAN2,PATL1,PINK1,PRDX5,PSEN1,PSMA5,PSMB2,PSMB3,PSMB4,PSMB8,PXK,RAB7A,RASAL3,RB1C…
positive regulation of leukocyte differentiation	0.0265	15	GO:1902107	BP	HCLS1,MLL5,NCKAP1L,PTPRC,AP3D1,CASP8,CD74,ID2,IL4R,IL7R,INPP5D,LCK,OGT,PRDM1,SASH3
response to endoplasmic reticulum stress	0.0261	12	GO:0034976	BP	AMFR,BAG6,DDIT3,OS9,AARS,ATF4,CREB3,EIF2AK3,IL8,ITPR1,NFE2L2,PPP1R15A
protein localization to organelle	0.0222	37	GO:0033365	BP	BAG6,CALR,F2R,HCLS1,HOOK3,KDELR1,KPNA1,KPNB1,MAPK14,OS9,RAD21,SPTBN1,STAT3,TMEM30A,TPR,TXN,TXNIP,UBR5,XPO1,AP3D1,CREB3,DVL1,FLCN,FLNA,HSPA4,IPO13,IPO5,MACF1,MAVS,MTX1,NFKBIA,PTTG1IP,RAB7A,RBM22,RPL11,VAPA,ZW10
I-kappaB kinase/NF-kappaB cascade	0.0218	23	GO:0007249	BP	F2R,PPP5C,SLC35B2,SQSTM1,AZI2,BCL10,CARD11,CASP8,CFLAR,EEF1D,FLNA,MAVS,NFKBID,PINK1,RHOA,RIPK3,SLC20A1,STAT1,TMEM9B,UBE2N,UBE2V1,VAPA,ZMYND11
regulation of response to stimulus	0.0213	131	GO:0048583	BP	AES,AGFG1,ARFGEF2,B2M,BCLAF1,CALR,CCNY,CCR7,CD247,CD3E,CD86,CDKN2AIP,DDIT3,DDX5,F2R,FGD2,GMIP,HCLS1,HDAC1,HDAC3,IL27RA,IRF4,MFNG,MYO1C,NCKAP1L,NFKB1,PARK7,PCBP2,PFDN5,PLCG1,PPP5C,PRNP,PTK2,PTK2B,PTPRC,RAP2A,SAMHD1,SAMSN1,SLC35B2,SMARCA4,SQSTM1,STAT3,TRIP12,UBR5,UNC93B1,ACP5,ADRBK1,APP,BCAP31,BCL10,BCL2L1,CARD11,CASP8,CAT,CD44,CD74,CD79A,CD8A,CDC42,CDC42SE2,CFLAR,CHD8,CHORDC1,CREB3,CRLF3,CSNK2A1,C…
T cell differentiation	0.0197	21	GO:0030217	BP	B2M,CCR7,CD3D,CD3E,ITK,NCKAP1L,PTPRC,AP3D1,CARD11,CD74,CD8A,IL4R,IL7R,IRF1,LCK,MINK1,NFKBID,PTGER4,SASH3,SATB1,STAT6
response to organic substance	0.0185	83	GO:0010033	BP	ADH5,AES,AMFR,ASH2L,B2M,CCR7,CFL1,CORO1A,CTSS,DDIT3,EIF2C2,F2R,HCLS1,HSP90B1,IFIT3,IRF5,JAK1,MAPK14,MLL5,MYO1C,NFKB1,PARP1,PLCG1,PPP5C,PRDX3,PTK2,PTK2B,PTPRC,RBM3,ST3GAL6,STAT3,TMBIM6,TPR,TRIM56,AARS,ACP5,ADCY7,ADIPOR1,ADNP2,BCL10,BCL2L1,CASP8,CD44,CD68,CD74,CDKN1B,CREB3,CTSB,DNMT1,EIF2AK3,FLCN,GLG1,HERPUD1,HIF1A,HIPK1,IDO1,IL8,IRF1,IRF3,LAMTOR1,MAP3K1,MAVS,NFE2L2,NFKBIA,NUB1,OGT,PDE4B,PPP1R15A,P…
lymphocyte differentiation	0.0174	26	GO:0030098	BP	B2M,CCR7,CD3D,CD3E,ITK,NCKAP1L,PTK2B,PTPRC,AP3D1,CARD11,CD74,CD79A,CD8A,ID2,IL4R,IL7R,INPP5D,IRF1,LCK,MINK1,NFKBID,PRDM1,PTGER4,SASH3,SATB1,STAT6
chromatin modification	0.0166	33	GO:0016568	BP	BAZ1B,BRD2,HDAC3,IRF4,NIPBL,PKN1,RBBP4,RUVBL1,SMARCA4,SMARCA5,SMARCC2,TPR,TRIP12,UBN1,UBR5,BAZ2A,BRD7,CHD8,CTCF,DNMT1,EP400,FLCN,HUWE1,KAT7,MYSM1,OGT,PYGO2,RBM14,RNF40,SATB1,TAF10,TRRAP,UBE2N
maturation of SSU-rRNA	0.014	4	GO:0030490	BP	RPS24,RPS8,RPSA,RPS21
maturation of SSU-rRNA from tricistronic rRNA transcript (SSU-rRNA, 5.8S rRNA, LSU-rRNA)	0.014	4	GO:0000462	BP	RPS24,RPS8,RPSA,RPS21
T cell receptor signaling pathway	0.0133	11	GO:0050852	BP	CCR7,CD247,CD3E,PLCG1,PRNP,PTPRC,BCL10,LCK,PSEN1,UBASH3A,UBE2N
homeostasis of number of cells	0.0115	24	GO:0048872	BP	CORO1A,ETS1,F2R,HCLS1,MAPK14,MLL5,NCKAP1L,SMARCA4,ATPIF1,BCL10,CD74,HIF1A,ID2,IL2RA,IL7R,INPP5D,PDE4B,PRDX5,RPA1,SASH3,SP1,TCEA1,TIMP1,ZFX
regulation of translation	0.0102	22	GO:0006417	BP	EIF2C2,EIF3E,EIF3G,EIF3H,EIF3L,EIF3M,EIF5A,RPS5,TPR,UHMK1,APP,CNOT7,EIF2AK3,EIF2B4,EIF3A,EIF3D,EIF3I,EIF3J,EIF4G2,POLDIP3,PPP1R15A,RQCD1
negative regulation of immune system process	0.00804	22	GO:0002683	BP	IL27RA,IRF4,PCBP2,PRNP,PTPRC,SAMSN1,CD74,ID2,IDO1,IL2RA,IL4R,IL7R,INPP5D,IRF1,IRF3,NFKBID,PRDM1,PSMB4,PTGER4,STAT6,TNFAIP8L2,UBASH3A
positive regulation of cellular metabolic process	0.00762	110	GO:0031325	BP	ASH2L,BAZ1B,BCLAF1,CALR,CCND2,CCND3,CCNY,CCR7,CD3D,CD3E,CDC25B,CREBBP,DDIT3,DDX5,EIF5A,ELK1,ETS1,F2R,HCLS1,HDAC1,IRF4,IRF5,KDM5A,MAF,MAPK14,MED21,MLL5,MTA2,NFKB1,NIPBL,PIAS1,PIM1,PRPF19,PTK2,PTK2B,PTPRC,RAP2A,RPS6KA1,SMARCA4,SMARCC2,STAT3,SUPT4H1,THRAP3,UHMK1,VAMP3,XRCC6,ADCY7,APP,ATAD1,ATF4,BCL10,BRD7,C3H1ORF85,CARD11,CD44,CD74,CDC42,CHD8,CNOT7,CREB3,CREBL2,CRLF3,CTCF,DNMT1,DVL1,DYRK1A,EAPP,EIF2…
regulation of lymphocyte activation	0.0073	28	GO:0051249	BP	CCR7,CD3E,CORO1A,HPS1,IL27RA,NCKAP1L,PRNP,PTPRC,SAMSN1,AP3D1,BCL10,CARD11,CD74,ID2,IDO1,IL2RA,IL4R,IL7R,INPP5D,IRF1,LCK,LYST,NFKBID,PRDM1,SASH3,SIT1,STAT6,TNFAIP8L2
regulation of immune response	0.00717	35	GO:0050776	BP	B2M,CCR7,CD247,CD3E,CD86,IL27RA,IRF4,NCKAP1L,PLCG1,PRNP,PTPRC,SAMHD1,SAMSN1,UNC93B1,BCL10,CARD11,CD74,CD79A,IDO1,IL4R,IL7R,INPP5D,IRF1,IRF3,LCK,MAVS,MYO1F,NFKBIA,PSEN1,PSMB4,SASH3,STAT6,TAP1,UBASH3A,UBE2N
cellular component assembly	0.00582	104	GO:0022607	BP	ACTG1,ACTN1,AGFG1,AMFR,ARPC1B,ATG13,BAG6,BCLAF1,BIN2,BRD2,CALR,CORO1A,DYNC1H1,EIF3E,EIF3G,EIF3H,EIF3L,EIF3M,HCLS1,HDAC3,HIST1H1D,HP1BP3,HSP90B1,MYO1C,NCKAP1L,NUP153,PRNP,PRPF19,PTK2,PTK2B,RAB8A,RBBP4,RPS17,RPSA,SCAF11,SENP6,SMARCA5,SPTBN1,SRSF1,TPR,TUBA4A,VCP,WASF2,ACTN4,APP,ARPC2,ARPC5L,ATG4C,ATP6V0D1,ATPIF1,BAZ2A,BCL10,C5H12ORF44,CAT,CD74,CDC42,CDKN1B,CNOT7,COX14,CPSF6,CTCF,CTSD,CYBA,DDX39B,DDX…
protein catabolic process	0.00461	46	GO:0030163	BP	AMFR,BAG6,CUL1,DDIT3,EDEM1,HSP90B1,OS9,PCBP2,PSMA7,PSMB10,PSMB9,PSMC1,PSMC3,PSMC4,PSMD2,PTK2,PTK2B,SIRT2,TRIP12,VCP,XPO1,CASP8,CDC42,CDKN1B,CSNK2A1,DVL1,EDEM3,FBXO8,FLNA,HERPUD1,NFE2L2,NUB1,PAN2,PSEN1,PSMA5,PSMB2,PSMB3,PSMB4,PSMB8,RAB7A,SGSM3,TIMP1,UBE2N,USP11,USP14,USP4
positive regulation of immune system process	0.00398	40	GO:0002684	BP	B2M,CALR,CCR7,CD247,CD3E,CD86,CORO1A,HPS1,IL27RA,IRF4,MIA3,NCKAP1L,PLCG1,PRNP,PTK2B,PTPRC,UNC93B1,AP3D1,BCL10,CARD11,CD74,CD79A,CREB3,IDO1,IL2RA,IL4R,IL7R,INPP5D,IRF1,LCK,LYST,MAVS,NFKBIA,PRDM1,PSEN1,SASH3,STAT6,TAP1,UBASH3A,UBE2N
protein modification process	0.00374	126	GO:0036211	BP	ADH5,AMFR,BAG6,BTG1,CCND2,CCND3,CCNL2,CCNY,CD3E,CDC25B,CFL1,CLK3,CREBBP,CUL1,DAXX,EIF5A,ETF1,F2R,HCLS1,HDAC3,IRF4,ITGB2,JAK1,MAPK14,METTL21D,NIPBL,OS9,P4HA2,PARP1,PIAS1,PIM1,PKN1,PPP5C,PRNP,PRPF19,PTK2,PTK2B,PTPRC,RANBP2,RAP2A,RNF181,RPN1,RPN2,RUVBL1,SAMSN1,SENP6,SMARCA4,SPOCK2,SPTBN1,ST3GAL6,TRIM56,TRIP12,TTLL4,UBE2M,UBR5,UHMK1,VCP,ADRBK1,APP,BAZ2A,BCL10,BRD7,CAMK2G,CD44,CD74,CDC42,CDKN1B,CHORDC…
cellular protein modification process	0.00374	126	GO:0006464	BP	ADH5,AMFR,BAG6,BTG1,CCND2,CCND3,CCNL2,CCNY,CD3E,CDC25B,CFL1,CLK3,CREBBP,CUL1,DAXX,EIF5A,ETF1,F2R,HCLS1,HDAC3,IRF4,ITGB2,JAK1,MAPK14,METTL21D,NIPBL,OS9,P4HA2,PARP1,PIAS1,PIM1,PKN1,PPP5C,PRNP,PRPF19,PTK2,PTK2B,PTPRC,RANBP2,RAP2A,RNF181,RPN1,RPN2,RUVBL1,SAMSN1,SENP6,SMARCA4,SPOCK2,SPTBN1,ST3GAL6,TRIM56,TRIP12,TTLL4,UBE2M,UBR5,UHMK1,VCP,ADRBK1,APP,BAZ2A,BCL10,BRD7,CAMK2G,CD44,CD74,CDC42,CDKN1B,CHORDC…
single-organism transport	0.00372	131	GO:0044765	BP	ACTN1,AMICA1,ARFGEF2,ARL6IP5,ATP5B,ATP6V1E1,BICD2,BIN2,CALR,CCR7,CHMP5,COPG1,CORO1A,CSK,DDIT3,F2R,HCLS1,HOOK3,HPS1,KPNA1,KPNB1,LRP10,MAPK14,MIA3,MYO1C,NCKAP1L,PARK7,PTK2B,PTPRC,RAB8A,RPSA,SEC24C,SLC35B2,SLC37A3,SLC38A2,SPTBN1,STAT3,STX5,TMEM30A,TPR,TXN,TXNIP,UBR5,UCP2,UHMK1,VAMP3,VCP,XPO1,ACTN4,ADRBK1,AP3D1,AP4M1,APP,ARCN1,ARL4C,ATAD1,ATP1A1,ATP5A1,ATP5G3,ATP6V0B,ATP6V0D1,ATP6V0E1,ATP6V1G1,BCL2L1…
immune response	0.00367	59	GO:0006955	BP	B2M,CCL4,CCR7,CD247,CD3E,CD86,CTSC,CTSS,IL27RA,IRF4,IRF5,NCKAP1L,OAS1X,PLCG1,PRNP,PTK2B,PTPRC,SAMHD1,SAMSN1,TRIM56,UNC93B1,BCAP31,BCL10,BLA-DQB,CARD11,CCL22,CD74,CD79A,CD8A,CYBA,ERCC1,HLA-DMB,IDO1,IL4R,IL7R,IL8,INPP5D,IRF1,IRF3,JSP.1,LCK,LCP1,LYST,MAVS,MYO1F,NFKBIA,NUB1,POLR3A,PRF1,PSEN1,PSMB4,PTGER4,SASH3,STAT1,STAT6,TAP1,TNFAIP8L2,UBASH3A,UBE2N
Golgi vesicle transport	0.00319	18	GO:0048193	BP	ARFGEF2,COPG1,CSK,RAB8A,SEC24C,SPTBN1,VAMP3,AP4M1,ARCN1,COPA,COPB2,GOLGA5,MACF1,SNX1,TMED10,TMED9,YKT6,ZW10
biosynthetic process	0.00291	249	GO:0009058	BP	AES,ALDOA,ASH2L,ATP5B,AZIN1,BAZ1B,BCLAF1,BRD2,CALR,CCNL2,CCR7,CD3D,CD3E,CERS2,CHD4,CHTF8,CREBBP,CSDE1,DAXX,DDIT3,DDX5,EIF2C2,EIF3E,EIF3G,EIF3H,EIF3L,EIF3M,EIF5A,ELK1,ELOVL1,ETS1,F2R,HCLS1,HDAC1,HDAC3,HDGF,HSPA8,IRF4,IRF5,ITM2B,KARS,KDM5A,KIAA1967,MAF,MAPK14,MCM3,MCM7,MED21,MED29,MLL5,MRPL52,MTA2,MYNN,NACA,NFKB1,NIPBL,PARP1,PFDN5,PIAS1,PIM1,PKN1,POLH,POLR2B,POU2AF1,PRDX3,PRNP,PRPF19,PTK2B,PTPRC,QA…
cellular response to stimulus	0.00262	231	GO:0051716	BP	AES,AGFG1,AMFR,AMICA1,APBB1IP,ARFGEF2,ARHGAP30,ASH2L,ATG13,BAG6,BAZ1B,BCLAF1,BIN2,CALR,CCND3,CCNY,CCR7,CD247,CD3D,CD3E,CD3G,CD48,CD86,CDKN2AIP,CORO1A,CTSS,DAXX,DDIT3,DDX5,DOCK10,EIF2C2,ERCC4,F2R,FGD2,GABARAP,GMIP,GNAI3,HCLS1,HDAC1,HDAC3,HSP90B1,IFIT3,IRF4,ITGB2,ITK,JAK1,MAPK14,MCM7,MFNG,MLL5,MYO1C,NCKAP1L,NFKB1,NIPBL,NKIRAS2,OS9,PARK7,PARP1,PFDN5,PKN1,PLCG1,POLH,PPP5C,PRDX3,PRNP,PRPF19,PTK2,PTK2B…
ribosomal small subunit biogenesis	0.00254	7	GO:0042274	BP	RPS17,RPS24,RPS7,RPS8,RPSA,RPS15,RPS21
macromolecule modification	0.00218	132	GO:0043412	BP	ADH5,AMFR,BAG6,BTG1,CCND2,CCND3,CCNL2,CCNY,CD3E,CDC25B,CFL1,CLK3,CREBBP,CUL1,DAXX,EIF5A,ETF1,F2R,HCLS1,HDAC3,IRF4,ITGB2,JAK1,MAPK14,MEPCE,METTL21D,MLL5,MTA2,NIPBL,OS9,P4HA2,PARP1,PIAS1,PIM1,PKN1,PPP5C,PRNP,PRPF19,PTK2,PTK2B,PTPRC,RANBP2,RAP2A,RNF181,RPN1,RPN2,RUVBL1,SAMSN1,SENP6,SMARCA4,SPOCK2,SPTBN1,ST3GAL6,TRIM56,TRIP12,TTLL4,UBE2M,UBR5,UHMK1,VCP,AARS,ADRBK1,ALKBH1,APOBEC3B,APP,BAZ2A,BCL10,BRD7…
positive regulation of metabolic process	0.00214	119	GO:0009893	BP	ASH2L,BAZ1B,BCLAF1,CALR,CCND2,CCND3,CCNY,CCR7,CD3D,CD3E,CDC25B,CREBBP,DDIT3,DDX5,EIF5A,ELK1,ETS1,F2R,HCLS1,HDAC1,IRF4,IRF5,KDM5A,MAF,MAPK14,MED21,MLL5,MTA2,NFKB1,NIPBL,PIAS1,PIM1,PRPF19,PTK2,PTK2B,PTPRC,RAP2A,RPS6KA1,SMARCA4,SMARCC2,STAT3,SUPT4H1,THRAP3,UHMK1,VAMP3,VCP,XRCC6,ADCY7,APP,ATAD1,ATF4,BCL10,BRD7,C3H1ORF85,CARD11,CD44,CD74,CDC42,CDKN1B,CHD8,CNN2,CNOT7,CREB3,CREBL2,CRLF3,CSNK2A1,CTCF,DNM…
leukocyte differentiation	0.00127	36	GO:0002521	BP	B2M,CCR7,CD3D,CD3E,HCLS1,IRF4,ITK,MAPK14,MLL5,MYH9,NCKAP1L,PTK2B,PTPRC,AP3D1,CARD11,CASP8,CD74,CD79A,CD8A,ID2,IL4R,IL7R,INPP5D,IRF1,JUNB,LCK,MINK1,NFKBID,OGT,PRDM1,PSEN1,PTGER4,SASH3,SATB1,STAT6,THOC5
organic substance biosynthetic process	0.000992	248	GO:1901576	BP	AES,ALDOA,ASH2L,ATP5B,AZIN1,BAZ1B,BCLAF1,BRD2,CALR,CCNL2,CCR7,CD3D,CD3E,CERS2,CHD4,CHTF8,CREBBP,CSDE1,DAXX,DDIT3,DDX5,EIF2C2,EIF3E,EIF3G,EIF3H,EIF3L,EIF3M,EIF5A,ELK1,ELOVL1,ETS1,F2R,HCLS1,HDAC1,HDAC3,HDGF,HSPA8,IRF4,IRF5,ITM2B,KARS,KDM5A,KIAA1967,MAF,MAPK14,MCM3,MCM7,MED21,MED29,MLL5,MRPL52,MTA2,MYNN,NACA,NFKB1,NIPBL,PARP1,PFDN5,PIAS1,PIM1,PKN1,POLH,POLR2B,POU2AF1,PRDX3,PRNP,PRPF19,PTK2B,PTPRC,QA…
hematopoietic or lymphoid organ development	0.00091	52	GO:0048534	BP	B2M,CCR7,CD3D,CD3E,ETS1,HCLS1,IRF4,ITK,MAPK14,MLL5,MYH9,NCKAP1L,PRDX3,PTK2B,PTPRC,SMARCA4,AP3D1,ATPIF1,CARD11,CASP8,CD74,CD79A,CD8A,CNN2,ERCC1,FLCN,HIF1A,ID2,IL4R,IL7R,INPP5D,IRF1,JUNB,LCK,MINK1,MKNK2,NFKBIA,NFKBID,OGT,PRDM1,PSEN1,PTGER4,RPA1,SASH3,SATB1,SGPL1,SP1,STAT6,TCEA1,THOC5,TIMP1,TTC7A
vesicle-mediated transport	0.000829	60	GO:0016192	BP	ARFGEF2,BIN2,CALR,COPG1,CORO1A,CSK,ERGIC3,HOOK3,KDELR1,MIA3,NCKAP1L,RAB5C,RAB8A,SEC24C,SPTBN1,STX5,VAMP3,VTI1B,WASF2,ACTN4,ADRBK1,AP3D1,AP4M1,APP,ARCN1,ARL4C,ATAD1,CDC42SE1,CDC42SE2,CLINT1,CLTC,CNN2,COPA,COPB1,COPB2,DNM2,EHD1,EPS15,EXOC3,EXOC7,FLNA,GOLGA5,IL8,LYST,MACF1,MYO1F,PSEN1,RAB10,RAB7A,SCYL2,SNX1,STX11,SYNJ1,SYTL2,TMED10,TMED9,TRPC2,ULK1,YKT6,ZW10
regulation of cellular protein metabolic process	0.000742	80	GO:0032268	BP	BAG6,CCND2,CCND3,CCNL2,CCNY,CD3E,CDC25B,DAXX,EIF2C2,EIF3E,EIF3G,EIF3H,EIF3L,EIF3M,EIF5A,F2R,HCLS1,ITGB2,NIPBL,PIAS1,PIM1,PRNP,PTK2,PTK2B,PTPRC,RAP2A,RPS5,SAMSN1,TPR,TRIP12,UBR5,UHMK1,APP,BCL10,BRD7,CD44,CD74,CDC42,CDKN1B,CHORDC1,CNOT7,CREBL2,CTCF,DNMT1,DVL1,DYRK1A,EIF2AK3,EIF2B4,EIF3A,EIF3D,EIF3I,EIF3J,EIF4G2,FEM1B,FLCN,GTPBP4,HERPUD1,JTB,LCK,MAVS,NFKBIA,NUB1,OGT,PINK1,POLDIP3,PPP1R15A,PPP2CA,PSE…
cellular biosynthetic process	0.000699	245	GO:0044249	BP	AES,ALDOA,ASH2L,ATP5B,AZIN1,BAZ1B,BCLAF1,BRD2,CALR,CCNL2,CCR7,CD3D,CD3E,CERS2,CHD4,CHTF8,CREBBP,CSDE1,DAXX,DDIT3,DDX5,EIF2C2,EIF3E,EIF3G,EIF3H,EIF3L,EIF3M,EIF5A,ELK1,ELOVL1,ETS1,F2R,HCLS1,HDAC1,HDAC3,HDGF,HSPA8,IRF4,IRF5,ITM2B,KARS,KDM5A,KIAA1967,MAF,MAPK14,MCM3,MCM7,MED21,MED29,MLL5,MRPL52,MTA2,MYNN,NACA,NFKB1,NIPBL,PARP1,PFDN5,PIAS1,PIM1,PKN1,POLH,POLR2B,POU2AF1,PRDX3,PRNP,PTK2B,QARS,RAD21,RBBP…
mRNA processing	0.000541	31	GO:0006397	BP	DDX5,EIF2C2,HNRNPF,HSPA8,PRPF19,PRPF8,RBM39,RNPS1,SCAF11,SF3B3,SFPQ,SNRPD2,SON,SRSF1,SRSF2,THRAP3,YBX1,APP,CNOT7,CPSF6,DDX39A,DDX39B,DDX47,EFTUD2,HNRNPL,PRPF4B,RBM22,SRSF7,THOC5,TRA2B,U2AF1
immune system development	0.00043	55	GO:0002520	BP	B2M,CCR7,CD3D,CD3E,ETS1,HCLS1,IL27RA,IRF4,ITK,MAPK14,MLL5,MYH9,NCKAP1L,PRDX3,PTK2B,PTPRC,SMARCA4,XRCC6,AP3D1,ATPIF1,CARD11,CASP8,CD74,CD79A,CD8A,CNN2,ERCC1,FLCN,HIF1A,ID2,IDO1,IL4R,IL7R,INPP5D,IRF1,JUNB,LCK,MINK1,MKNK2,NFKBIA,NFKBID,OGT,PRDM1,PSEN1,PTGER4,RPA1,SASH3,SATB1,SGPL1,SP1,STAT6,TCEA1,THOC5,TIMP1,TTC7A
response to stress	0.000402	137	GO:0006950	BP	ADH5,AMFR,ASH2L,ATG13,BAG6,BAZ1B,BCLAF1,CALR,CCL4,CCR7,CD86,DDIT3,DDX5,ERCC4,F2R,HDAC3,HPS1,HSP90B1,HSPA8,IL27RA,IRF4,IRF5,KIAA1715,MAPK14,MCM7,MIA3,NIPBL,OAS1X,OS9,PARK7,PARP1,PCBP2,PKN1,POLH,PRDX3,PRNP,PRPF19,PTK2B,PTPRC,RAD21,RAP2A,RBM3,RBM38,SAMHD1,SMARCA5,TAPBP,TMBIM6,TPM4,TPR,TRIM56,TRIP12,TXNIP,UBR5,UNC93B1,VCP,XRCC6,AARS,ACP5,ADNP2,AHSA1,ALKBH1,APOBEC3B,APP,ATF4,ATG4C,BCL10,C5H12ORF44,CAT…
regulation of cell death	0.000391	81	GO:0010941	BP	AES,API5,BCL2A1,BCLAF1,BTG1,CD3G,DDIT3,ETS1,F2R,HCLS1,HDAC1,HSP90B1,IFIT3,IRF5,ITM2B,KIAA1967,NCKAP1L,PARK7,PIM1,PRDX3,PRNP,PTK2,PTK2B,PTPRC,RPS6KA1,SON,TMBIM6,VCP,AARS,ADNP,ADNP2,ALKBH1,ATF4,BCAP31,BCL10,BCL2L1,BIRC6,CARD11,CASP8,CAT,CD44,CD74,CDKN1B,CFLAR,CHD8,CSNK2A1,DDX20,EIF2AK3,ERCC1,FEM1B,FLCN,HIF1A,IDO1,IL2RA,INPP5D,INTS1,IRF1,ITM2C,JTB,LCK,MCL1,MST4,NFE2L2,NFKBID,NR3C1,OGT,PDIA3,PINK1,PL…
regulation of apoptotic process	0.000387	79	GO:0042981	BP	AES,API5,BCL2A1,BCLAF1,BTG1,CD3G,DDIT3,ETS1,F2R,HCLS1,HDAC1,HSP90B1,IFIT3,IRF5,ITM2B,KIAA1967,NCKAP1L,PARK7,PIM1,PRDX3,PRNP,PTK2,PTK2B,PTPRC,RPS6KA1,SON,TMBIM6,VCP,AARS,ADNP,ALKBH1,ATF4,BCAP31,BCL10,BCL2L1,BIRC6,CARD11,CASP8,CAT,CD44,CD74,CDKN1B,CFLAR,CHD8,CSNK2A1,DDX20,EIF2AK3,ERCC1,FEM1B,FLCN,HIF1A,IDO1,IL2RA,INPP5D,INTS1,IRF1,JTB,LCK,MCL1,MST4,NFE2L2,NFKBID,NR3C1,OGT,PDIA3,PINK1,PLAGL1,PPP2R1A…
T cell activation	0.000348	35	GO:0042110	BP	B2M,CCND3,CCR7,CD3D,CD3E,CD48,CORO1A,ITK,MYH9,NCKAP1L,PRNP,PSMB10,PTPRC,AP3D1,BCL10,CARD11,CD74,CD8A,CXCR4,IDO1,IL2RA,IL4R,IL7R,IRF1,LCK,LCP1,MINK1,NFKBID,PSEN1,PTGER4,SASH3,SATB1,SIT1,STAT6,TNFAIP8L2
response to stimulus	0.000331	300	GO:0050896	BP	ADH5,AES,AGFG1,AMFR,AMICA1,APBB1IP,ARFGEF2,ARHGAP30,ASH2L,ATG13,B2M,BAG6,BAZ1B,BCLAF1,BIN2,CALR,CCL4,CCND3,CCNY,CCR7,CD247,CD3D,CD3E,CD3G,CD48,CD86,CDKN2AIP,CFL1,CORO1A,CTSC,CTSS,DAXX,DDIT3,DDX5,DOCK10,EIF2C2,ERCC4,ETS1,F2R,FGD2,GABARAP,GMIP,GNAI3,HCLS1,HDAC1,HDAC3,HPS1,HSP90B1,HSPA8,IFIT3,IL27RA,IRF4,IRF5,ITGB2,ITK,JAK1,KIAA1715,MAPK14,MCM7,MFNG,MIA3,MLL5,MYCBP2,MYO1C,NCKAP1L,NFKB1,NIPBL,NKIRAS2…
ribosome biogenesis	0.000329	21	GO:0042254	BP	BRIX1,GNL3L,GTPBP10,NSA2,RPL7A,RPLP0,RPS17,RPS18,RPS24,RPS7,RPS8,RPSA,WDR55,DDX47,GTPBP4,IMP3,RPL11,RPL14,RPS15,RPS21,UTP15
macromolecule catabolic process	0.000317	58	GO:0009057	BP	AMFR,BAG6,CUL1,DDIT3,EDEM1,EIF3E,ETF1,HSP90B1,OS9,PCBP2,PSMA7,PSMB10,PSMB9,PSMC1,PSMC3,PSMC4,PSMD2,PTK2,PTK2B,RNPS1,SIRT2,THRAP3,TRIP12,VCP,XPO1,XRN2,CAPN1,CASP8,CD44,CDC42,CDKN1B,CNOT6L,CNOT7,CSNK2A1,DVL1,EDEM3,FBXO8,FLNA,GAA,HERPUD1,NFE2L2,NUB1,PAN2,PATL1,PSEN1,PSMA5,PSMB2,PSMB3,PSMB4,PSMB8,RAB7A,SGSM3,TIMP1,UBE2N,USP11,USP14,USP4,ZFP36L2
regulation of programmed cell death	0.000313	80	GO:0043067	BP	AES,API5,BCL2A1,BCLAF1,BTG1,CD3G,DDIT3,ETS1,F2R,HCLS1,HDAC1,HSP90B1,IFIT3,IRF5,ITM2B,KIAA1967,NCKAP1L,PARK7,PIM1,PRDX3,PRNP,PTK2,PTK2B,PTPRC,RPS6KA1,SON,TMBIM6,VCP,AARS,ADNP,ALKBH1,ATF4,BCAP31,BCL10,BCL2L1,BIRC6,CARD11,CASP8,CAT,CD44,CD74,CDKN1B,CFLAR,CHD8,CSNK2A1,DDX20,EIF2AK3,ERCC1,FEM1B,FLCN,HIF1A,IDO1,IL2RA,INPP5D,INTS1,IRF1,ITM2C,JTB,LCK,MCL1,MST4,NFE2L2,NFKBID,NR3C1,OGT,PDIA3,PINK1,PLAGL1,P…
organic cyclic compound metabolic process	0.00031	266	GO:1901360	BP	ACTN1,AES,AGFG1,ALDOA,ASH2L,ATP5B,BAZ1B,BCLAF1,BRD2,CALR,CCNL2,CD3D,CHD4,CHTF8,CLK3,CREBBP,CSDE1,DAXX,DDIT3,DDX5,EIF2C2,EIF3E,ELK1,ERCC4,ETF1,ETS1,F2R,GMIP,GNL3L,HCLS1,HDAC1,HDAC3,HDGF,HIST1H1D,HNRNPF,HP1BP3,HSPA8,IL27RA,IRF4,IRF5,KARS,KDM5A,KIAA1967,MAF,MAPK14,MCM3,MCM7,MED21,MED29,MEPCE,MLL5,MTA2,MYNN,NACA,NDUFS1,NFKB1,NIPBL,NSA2,P4HA2,PARP1,PFDN5,PIAS1,PIM1,PKN1,POLH,POLR2B,POU2AF1,PRDX3,PRNP,…
vacuole organization	0.000302	14	GO:0007033	BP	ATG13,CHMP5,HOOK3,ATG4C,C5H12ORF44,CLN5,CTSD,GAA,LAMTOR1,LYST,PSEN1,RB1CC1,TPP1,ULK1
translational initiation	0.000302	14	GO:0006413	BP	EIF2C2,EIF3E,EIF3G,EIF3H,EIF3L,EIF3M,TPR,UHMK1,EIF2B4,EIF3A,EIF3D,EIF3I,EIF3J,EIF4G2
localization	0.000291	210	GO:0051179	BP	ACTN1,AGFG1,AMICA1,ARFGEF2,ARL6IP5,ATP5B,ATP6V1E1,BAG6,BICD2,BIN2,CALR,CCR7,CD3G,CFL1,CHMP5,COPG1,CORO1A,CSK,DDIT3,DDX19A,DNAJC14,DYNLL2,EIF5A,ERGIC3,ETS1,F2R,G3BP2,GABARAP,HCLS1,HOOK3,HPS1,ITGB2,KDELR1,KPNA1,KPNB1,LRP10,MAPK14,MIA3,MSN,MYCBP2,MYH9,MYO1C,NACA,NCKAP1L,NIPBL,NUMA1,NUP153,OS9,PARK7,PITPNM2,PKN1,PLCG1,PTK2,PTK2B,PTPRC,RAB5C,RAB8A,RAD21,RANBP2,RAP2A,RPSA,SEC24C,SLC35B2,SLC37A3,SLC38A2…
regulation of gene expression	0.00029	178	GO:0010468	BP	AES,ASH2L,BAG6,BAZ1B,BCLAF1,BRD2,CALR,CCNL2,CD3D,CDKN2AIP,CHD4,CLK3,CREBBP,CSDE1,DAXX,DDIT3,DDX5,EIF2C2,EIF3E,EIF3G,EIF3H,EIF3L,EIF3M,EIF5A,ELK1,ETS1,F2R,HCLS1,HDAC1,HDAC3,HDGF,HNRNPD,HNRNPF,HNRNPU,HSPA8,IRF4,IRF5,KDM5A,KIAA1967,MAF,MAPK14,MED21,MED29,MLL5,MTA2,MYNN,NFKB1,NIPBL,PARK7,PARP1,PFDN5,PIAS1,PIM1,PKN1,POU2AF1,PRDX3,PRNP,PRPF19,RAD21,RBBP4,RBM3,RBM38,RPS5,RPS6KA1,SFPQ,SIRT2,SMARCA4,SMARC…
macromolecular complex subunit organization	0.000286	95	GO:0043933	BP	ACTN1,AGFG1,AMFR,ARPC1B,BAZ1B,BCLAF1,BIN2,BRD2,CALR,CFL1,CKAP5,CORO1A,DYNC1H1,EIF3E,EIF3G,EIF3H,EIF3L,EIF3M,EIF5A,HCLS1,HDAC3,HIST1H1D,HOOK3,HP1BP3,HSP90B1,MYH9,NCKAP1L,NUP153,PRNP,PRPF19,PTK2,PTK2B,RPS17,RPSA,SCAF11,SENP6,SMARCA4,SMARCA5,SMARCC2,SRSF1,TPR,TUBA4A,VCP,ACTN4,ARPC2,ARPC5L,ATPIF1,BCL10,CAT,CD74,CDC42,CDKN1B,CFL2,CLASP2,CNOT7,COX14,CPSF6,CTCF,CYBA,DDX39B,DDX6,DVL1,EHD1,EIF2AK3,EIF3A,E…
positive regulation of macromolecule metabolic process	0.000272	116	GO:0010604	BP	ASH2L,BAZ1B,BCLAF1,CALR,CCND2,CCND3,CCNY,CCR7,CD3D,CD3E,CDC25B,CREBBP,DDIT3,DDX5,EIF5A,ELK1,ETS1,F2R,HCLS1,HDAC1,IRF4,IRF5,KDM5A,MAF,MAPK14,MED21,MLL5,MTA2,NFKB1,NIPBL,PIAS1,PIM1,PRPF19,PTK2,PTK2B,PTPRC,RAP2A,RPS6KA1,SMARCA4,SMARCC2,STAT3,SUPT4H1,THRAP3,UHMK1,VAMP3,VCP,XRCC6,APP,ATAD1,ATF4,BCL10,BRD7,C3H1ORF85,CARD11,CD44,CD74,CDC42,CDKN1B,CHD8,CNN2,CNOT7,CREB3,CREBL2,CRLF3,CSNK2A1,CTCF,DNMT1,DVL…
catabolic process	0.000257	104	GO:0009056	BP	ACTN1,ADH5,AGFG1,ALDOA,AMFR,ATG13,ATP5B,BAG6,CUL1,DDIT3,EDEM1,EIF3E,ETF1,GABARAP,GMIP,GNL3L,HSP90B1,OS9,PARK7,PCBP2,PKM,PLCG1,PRDX3,PSMA7,PSMB10,PSMB9,PSMC1,PSMC3,PSMC4,PSMD2,PTK2,PTK2B,RNPS1,SIRT2,SQSTM1,THRAP3,TRIP12,VCP,XPO1,XRN2,ATG4C,C5H12ORF44,CAPN1,CASP8,CAT,CD44,CDC42,CDKN1B,CNOT6L,CNOT7,CNP,CSNK2A1,CTSD,DLST,DVL1,EDEM3,ENO1,FBXO8,FLNA,GAA,GLS,GNB2,GNPDA1,GPD2,HERPUD1,HIF1A,IAH1,IDO1,IVD,…
cellular component organization	0.000189	219	GO:0016043	BP	ACTG1,ACTN1,AGFG1,ALDOA,AMFR,ARFGEF2,ARPC1B,ATG13,BAG6,BAZ1B,BCLAF1,BICD2,BIN2,BRD2,CALR,CDKN2AIP,CFL1,CHMP5,CKAP5,CORO1A,DYNC1H1,EIF3E,EIF3G,EIF3H,EIF3L,EIF3M,EIF5A,ERCC4,ETS1,F2R,GABARAP,HCLS1,HDAC3,HIST1H1D,HOOK3,HP1BP3,HPS1,HSP90B1,IRF4,MAPK14,MYCBP2,MYH9,MYO1C,NCKAP1L,NDUFS1,NIPBL,NUMA1,NUP153,PARK7,PARP1,PKN1,PRDX3,PRNP,PRPF19,PSMB10,PTK2,PTK2B,RAB5C,RAB8A,RAD21,RAP2A,RBBP4,RNASEH1,RPS17,RP…
regulation of immune system process	0.000149	61	GO:0002682	BP	B2M,CALR,CCR7,CD247,CD3E,CD86,CORO1A,ETS1,HCLS1,HPS1,IL27RA,IRF4,MAPK14,MIA3,MLL5,MSN,NCKAP1L,PCBP2,PLCG1,PRNP,PTK2B,PTPRC,SAMHD1,SAMSN1,UNC93B1,AP3D1,BCL10,CARD11,CASP8,CD74,CD79A,CREB3,FLCN,HIF1A,ID2,IDO1,IL2RA,IL4R,IL7R,INPP5D,IRF1,IRF3,LCK,LYST,MAVS,MYO1F,NFKBIA,NFKBID,OGT,PRDM1,PSEN1,PSMB4,PTGER4,SASH3,SIT1,STAT6,TAP1,THOC5,TNFAIP8L2,UBASH3A,UBE2N
cell activation	0.00013	54	GO:0001775	BP	B2M,CCND3,CCR7,CD3D,CD3E,CD48,CD86,CORO1A,F2R,HPS1,IL27RA,IRF4,ITK,MLL5,MYH9,NCKAP1L,PRNP,PSMB10,PTK2B,PTPRC,RPS6KA1,SAMSN1,AP3D1,BCL10,CARD11,CD74,CD79A,CD8A,CXCR4,ERCC1,ID2,IDO1,IL2RA,IL4R,IL7R,IL8,INPP5D,IRF1,LCK,LCP1,LCP2,LYST,MINK1,MYO1F,NFKBID,PFDN1,PRDM1,PSEN1,PTGER4,SASH3,SATB1,SIT1,STAT6,TNFAIP8L2
regulation of translational initiation	0.000127	14	GO:0006446	BP	EIF2C2,EIF3E,EIF3G,EIF3H,EIF3L,EIF3M,TPR,UHMK1,EIF2B4,EIF3A,EIF3D,EIF3I,EIF3J,EIF4G2
hemopoiesis	0.000126	52	GO:0030097	BP	B2M,CCR7,CD3D,CD3E,ETS1,HCLS1,IRF4,ITK,MAPK14,MLL5,MYH9,NCKAP1L,PRDX3,PTK2B,PTPRC,SMARCA4,AP3D1,ATPIF1,CARD11,CASP8,CD74,CD79A,CD8A,CNN2,ERCC1,FLCN,HIF1A,ID2,IL4R,IL7R,INPP5D,IRF1,JUNB,LCK,MINK1,MKNK2,NFKBIA,NFKBID,OGT,PRDM1,PSEN1,PTGER4,RPA1,SASH3,SATB1,SGPL1,SP1,STAT6,TCEA1,THOC5,TIMP1,TTC7A
cellular aromatic compound metabolic process	8.28e-05	262	GO:0006725	BP	ACTN1,AES,AGFG1,ALDOA,ASH2L,ATP5B,BAZ1B,BCLAF1,BRD2,CALR,CCNL2,CD3D,CHD4,CHTF8,CLK3,CREBBP,CSDE1,DAXX,DDIT3,DDX5,EIF2C2,EIF3E,ELK1,ERCC4,ETF1,ETS1,F2R,GMIP,GNL3L,HCLS1,HDAC1,HDAC3,HDGF,HIST1H1D,HNRNPF,HP1BP3,HSPA8,IL27RA,IRF4,IRF5,KARS,KDM5A,KIAA1967,MAF,MAPK14,MCM3,MCM7,MED21,MED29,MEPCE,MLL5,MTA2,MYNN,NACA,NDUFS1,NFKB1,NIPBL,NSA2,PARP1,PFDN5,PIAS1,PIM1,PKN1,POLH,POLR2B,POU2AF1,PRDX3,PRNP,PRPF19…
RNA splicing	8.07e-05	29	GO:0008380	BP	CLK3,DDX5,HNRNPF,HSPA8,KIAA1967,PRPF19,PRPF8,RBM38,RNPS1,SCAF11,SF3B3,SFPQ,SNRNP200,SNRPD2,SON,SRSF1,SRSF2,THRAP3,YBX1,DDX39A,DDX39B,DDX47,EFTUD2,PRPF4B,RBM22,SRSF7,THOC5,TRA2B,U2AF1
mRNA metabolic process	7.52e-05	36	GO:0016071	BP	DDX5,EIF2C2,EIF3E,ETF1,HNRNPF,HSPA8,PRPF19,PRPF8,RBM39,RNPS1,SCAF11,SF3B3,SFPQ,SNRPD2,SON,SRSF1,SRSF2,THRAP3,YBX1,APP,CNOT6L,CNOT7,CPSF6,DDX39A,DDX39B,DDX47,EFTUD2,HNRNPL,PATL1,PRPF4B,RBM22,SRSF7,THOC5,TRA2B,U2AF1,ZFP36L2
organic substance transport	5.83e-05	105	GO:0071702	BP	ARL6IP5,CALR,CCR7,CD3G,CHMP5,COPG1,CSK,DDX19A,DNAJC14,EIF5A,F2R,GABARAP,HCLS1,HOOK3,HPS1,KDELR1,KPNA1,KPNB1,LRP10,MAPK14,MIA3,MYH9,MYO1C,NACA,NUP153,PARK7,RAB5C,RAB8A,RANBP2,RPSA,SEC24C,SLC35B2,SLC37A3,SPTBN1,STAT3,STX5,TMEM30A,TPR,TXN,TXNIP,UBR5,UHMK1,UNC93B1,VAMP3,VCP,VTI1B,XPO1,ACTN4,ADRBK1,AP3D1,AP4M1,ARCN1,ATG4C,BCAP31,CD74,CLTC,COPA,COPB1,COPB2,CREB3,CREBL2,DDX39A,DDX39B,EHD1,EIF2AK3,EXOC3,…
nitrogen compound metabolic process	4.03e-05	284	GO:0006807	BP	ACTN1,AES,AGFG1,ALDOA,ASH2L,ATP5B,AZIN1,BAZ1B,BCLAF1,BRD2,CALR,CCNL2,CD3D,CERS2,CHD4,CHTF8,CLK3,CREBBP,CSDE1,DAXX,DDIT3,DDX5,EIF2C2,EIF3E,EIF5A,ELK1,ELOVL1,ERCC4,ETF1,ETS1,F2R,GMIP,GNL3L,HCLS1,HDAC1,HDAC3,HDGF,HIST1H1D,HNRNPF,HP1BP3,HSPA8,IL27RA,IRF4,IRF5,KARS,KDM5A,KIAA1967,MAF,MAPK14,MCM3,MCM7,MED21,MED29,MEPCE,MLL5,MTA2,MYNN,NACA,NDUFS1,NFKB1,NIPBL,NSA2,P4HA2,PARP1,PFDN5,PIAS1,PIM1,PKN1,POLH,P…
cellular nitrogen compound metabolic process	3.07e-05	269	GO:0034641	BP	ACTN1,AES,AGFG1,ALDOA,ASH2L,ATP5B,AZIN1,BAZ1B,BCLAF1,BRD2,CALR,CCNL2,CD3D,CHD4,CHTF8,CLK3,CREBBP,CSDE1,DAXX,DDIT3,DDX5,EIF2C2,EIF3E,ELK1,ERCC4,ETF1,ETS1,F2R,GMIP,GNL3L,HCLS1,HDAC1,HDAC3,HDGF,HIST1H1D,HNRNPF,HP1BP3,HSPA8,IL27RA,IRF4,IRF5,KARS,KDM5A,KIAA1967,MAF,MAPK14,MCM3,MCM7,MED21,MED29,MEPCE,MLL5,MTA2,MYNN,NACA,NDUFS1,NFKB1,NIPBL,NSA2,PARP1,PFDN5,PIAS1,PIM1,PKN1,POLH,POLR2B,POU2AF1,PRDX3,PRNP,…
heterocycle metabolic process	2.97e-05	263	GO:0046483	BP	ACTN1,AES,AGFG1,ALDOA,ASH2L,ATP5B,BAZ1B,BCLAF1,BRD2,CALR,CCNL2,CD3D,CHD4,CHTF8,CLK3,CREBBP,CSDE1,DAXX,DDIT3,DDX5,EIF2C2,EIF3E,ELK1,ERCC4,ETF1,ETS1,F2R,GMIP,GNL3L,HCLS1,HDAC1,HDAC3,HDGF,HIST1H1D,HNRNPF,HP1BP3,HSPA8,IL27RA,IRF4,IRF5,KARS,KDM5A,KIAA1967,MAF,MAPK14,MCM3,MCM7,MED21,MED29,MEPCE,MLL5,MTA2,MYNN,NACA,NDUFS1,NFKB1,NIPBL,NSA2,P4HA2,PARP1,PFDN5,PIAS1,PIM1,PKN1,POLH,POLR2B,POU2AF1,PRDX3,PRNP,…
apoptotic process	2.93e-05	98	GO:0006915	BP	AES,API5,BAG6,BCL2A1,BCLAF1,BTG1,CD3G,CUL1,DDIT3,DDX5,EIF5A,ETS1,F2R,GABARAP,HCLS1,HDAC1,HSP90B1,IFIT3,IRF5,ITM2B,KIAA1967,NCKAP1L,NDUFS1,PARK7,PIM1,PRDX3,PRNP,PTK2,PTK2B,PTPRC,RAD21,RPS6KA1,SON,TAX1BP1,TMBIM6,VCP,AARS,ADNP,ALKBH1,APP,ATF4,BCAP31,BCL10,BCL2L1,BIRC6,CARD11,CASP8,CAT,CD44,CD74,CDKN1B,CFLAR,CHD8,CSNK2A1,DAP3,DDX20,DDX47,EIF2AK3,ERCC1,FEM1B,FLCN,HIF1A,HIPK1,IDO1,IL2RA,INPP5D,INTS1,IR…
cytoplasmic transport	2.33e-05	53	GO:0016482	BP	ARFGEF2,CALR,CHMP5,CSK,DDIT3,F2R,HCLS1,HOOK3,KPNA1,KPNB1,MAPK14,NUP153,PTK2B,PTPRC,RPSA,SEC24C,SPTBN1,STAT3,TMEM30A,TPR,TXN,TXNIP,UBR5,UHMK1,VAMP3,XPO1,AP4M1,CREB3,DDX39A,DDX39B,FLNA,HSPA4,HSPA9,IPO13,IPO5,ITPR1,LCK,LYST,MACF1,MAVS,MTX1,NFKBIA,PTTG1IP,RAB7A,RBM22,RPS15,SCYL2,SNX1,TAP1,THOC5,XPOT,YKT6,ZW10
regulation of primary metabolic process	2.25e-05	219	GO:0080090	BP	ACTN1,AES,AGFG1,ASH2L,BAG6,BAZ1B,BCLAF1,BRD2,CALR,CCND2,CCND3,CCNL2,CCNY,CCR7,CD3D,CD3E,CDC25B,CHD4,CLK3,CREBBP,CSDE1,DAXX,DDIT3,DDX5,EIF2C2,EIF3E,EIF3G,EIF3H,EIF3L,EIF3M,EIF5A,ELK1,ERCC4,ETS1,F2R,GMIP,HCLS1,HDAC1,HDAC3,HDGF,HNRNPF,HSPA8,IL27RA,IRF4,IRF5,ITGB2,ITM2B,KDM5A,KIAA1967,MAF,MAPK14,MED21,MED29,MLL5,MTA2,MYNN,NFKB1,NIPBL,PARP1,PFDN5,PIAS1,PIM1,PKN1,POU2AF1,PRDX3,PRNP,PRPF19,PSMD2,PTK2,PT…
transport	2.19e-05	169	GO:0006810	BP	ACTN1,AGFG1,AMICA1,ARFGEF2,ARL6IP5,ATP5B,ATP6V1E1,BICD2,BIN2,CALR,CCR7,CD3G,CHMP5,COPG1,CORO1A,CSK,DDIT3,DDX19A,DNAJC14,DYNLL2,EIF5A,ERGIC3,F2R,G3BP2,GABARAP,HCLS1,HOOK3,HPS1,KDELR1,KPNA1,KPNB1,LRP10,MAPK14,MIA3,MYH9,MYO1C,NACA,NCKAP1L,NUP153,PARK7,PITPNM2,PTK2B,PTPRC,RAB5C,RAB8A,RANBP2,RPSA,SEC24C,SLC35B2,SLC37A3,SLC38A2,SPTBN1,STAT3,STX5,TMEM30A,TPR,TXN,TXNIP,UBR5,UCP2,UHMK1,UNC93B1,VAMP3,VCP,V…
positive regulation of cellular process	1.89e-05	184	GO:0048522	BP	AES,ASH2L,BAZ1B,BCLAF1,BTG1,CALR,CCND2,CCND3,CCNY,CCR7,CD3D,CD3E,CDC25B,CDKN2AIP,CFL1,CLIC1,CORO1A,CREBBP,DDIT3,DDX5,EIF5A,ELK1,ETS1,F2R,HCLS1,HDAC1,HPS1,IRF4,IRF5,ITM2B,KDM5A,KIAA1967,MAF,MAPK14,MED21,MFNG,MIA3,MLL5,MTA2,MYO1C,NCKAP1L,NFKB1,NIPBL,PIAS1,PIM1,PLCG1,PPP5C,PRDX3,PRPF19,PTK2,PTK2B,PTPRC,RAP2A,RBM38,RPS6KA1,RPS9,SLC35B2,SMARCA4,SMARCC2,SPOCK2,STAT3,SUPT4H1,THRAP3,TPR,UBR5,UHMK1,VAMP3,…
macromolecule localization	1.51e-05	115	GO:0033036	BP	BAG6,BICD2,CALR,CCR7,CD3G,CHMP5,COPG1,CSK,DDX19A,DNAJC14,EIF5A,F2R,GABARAP,HCLS1,HOOK3,HPS1,KDELR1,KPNA1,KPNB1,LRP10,MAPK14,MIA3,MYCBP2,MYH9,MYO1C,NACA,NIPBL,NUMA1,NUP153,OS9,RAB5C,RAB8A,RAD21,RANBP2,RAP2A,RPSA,SEC24C,SPTBN1,STAT3,STX5,TMEM30A,TPR,TXN,TXNIP,UBR5,UHMK1,UNC93B1,VAMP3,VCP,VTI1B,XPO1,ACTN4,ADRBK1,AP3D1,AP4M1,ARCN1,ATG4C,BCAP31,BCL2L1,CD74,CDC42,CLTC,COPA,COPB1,COPB2,CREB3,DDX39A,DDX3…
ribonucleoprotein complex subunit organization	1.49e-05	19	GO:0071826	BP	DYNC1H1,EIF3E,EIF3G,EIF3H,EIF3L,EIF3M,PRPF19,RPS17,RPSA,SCAF11,SRSF1,CNOT7,DDX39B,DDX6,EIF3A,EIF3D,EIF3I,EIF3J,PATL1
establishment of localization	1.45e-05	173	GO:0051234	BP	ACTN1,AGFG1,AMICA1,ARFGEF2,ARL6IP5,ATP5B,ATP6V1E1,BICD2,BIN2,CALR,CCR7,CD3G,CHMP5,COPG1,CORO1A,CSK,DDIT3,DDX19A,DNAJC14,DYNLL2,EIF5A,ERGIC3,F2R,G3BP2,GABARAP,HCLS1,HOOK3,HPS1,KDELR1,KPNA1,KPNB1,LRP10,MAPK14,MIA3,MYH9,MYO1C,NACA,NCKAP1L,NUMA1,NUP153,PARK7,PITPNM2,PTK2,PTK2B,PTPRC,RAB5C,RAB8A,RANBP2,RAP2A,RPSA,SEC24C,SLC35B2,SLC37A3,SLC38A2,SPTBN1,STAT3,STX5,TMEM30A,TPR,TXN,TXNIP,UBR5,UCP2,UHMK1,UN…
programmed cell death	1.3e-05	100	GO:0012501	BP	AES,API5,BAG6,BCL2A1,BCLAF1,BTG1,CD3G,CUL1,DDIT3,DDX5,EIF5A,ETS1,F2R,GABARAP,HCLS1,HDAC1,HSP90B1,IFIT3,IRF5,ITM2B,KIAA1967,NCKAP1L,NDUFS1,PARK7,PIM1,PKM,PRDX3,PRNP,PTK2,PTK2B,PTPRC,RAD21,RPS6KA1,SON,TAX1BP1,TMBIM6,VCP,AARS,ADNP,ALKBH1,APP,ATF4,BCAP31,BCL10,BCL2L1,BIRC6,CARD11,CASP8,CAT,CD44,CD74,CDKN1B,CFLAR,CHD8,CSNK2A1,DAP3,DDX20,DDX47,EIF2AK3,ERCC1,FEM1B,FLCN,HIF1A,HIPK1,IDO1,IL2RA,INPP5D,INTS…
nucleobase-containing compound metabolic process	1.08e-05	259	GO:0006139	BP	ACTN1,AES,AGFG1,ALDOA,ASH2L,ATP5B,BAZ1B,BCLAF1,BRD2,CALR,CCNL2,CD3D,CHD4,CHTF8,CLK3,CREBBP,CSDE1,DAXX,DDIT3,DDX5,EIF2C2,EIF3E,ELK1,ERCC4,ETF1,ETS1,F2R,GMIP,GNL3L,HCLS1,HDAC1,HDAC3,HDGF,HIST1H1D,HNRNPF,HP1BP3,HSPA8,IL27RA,IRF4,IRF5,KARS,KDM5A,KIAA1967,MAF,MAPK14,MCM3,MCM7,MED21,MED29,MEPCE,MLL5,MTA2,MYNN,NACA,NDUFS1,NFKB1,NIPBL,NSA2,PARP1,PFDN5,PIAS1,PIM1,PKN1,POLH,POLR2B,POU2AF1,PRDX3,PRNP,PRPF19…
leukocyte activation	9.15e-06	52	GO:0045321	BP	B2M,CCND3,CCR7,CD3D,CD3E,CD48,CD86,CORO1A,HPS1,IL27RA,IRF4,ITK,MLL5,MYH9,NCKAP1L,PRNP,PSMB10,PTK2B,PTPRC,SAMSN1,AP3D1,BCL10,CARD11,CD74,CD79A,CD8A,CXCR4,ERCC1,ID2,IDO1,IL2RA,IL4R,IL7R,IL8,INPP5D,IRF1,LCK,LCP1,LCP2,LYST,MINK1,MYO1F,NFKBID,PFDN1,PRDM1,PSEN1,PTGER4,SASH3,SATB1,SIT1,STAT6,TNFAIP8L2
macromolecule biosynthetic process	9.06e-06	222	GO:0009059	BP	AES,ASH2L,BAZ1B,BCLAF1,BRD2,CALR,CCNL2,CCR7,CD3D,CD3E,CHD4,CHTF8,CREBBP,CSDE1,DAXX,DDIT3,DDX5,EIF2C2,EIF3E,EIF3G,EIF3H,EIF3L,EIF3M,EIF5A,ELK1,ETS1,F2R,HCLS1,HDAC1,HDAC3,HDGF,HSPA8,IRF4,IRF5,ITM2B,KARS,KDM5A,KIAA1967,MAF,MAPK14,MCM3,MCM7,MED21,MED29,MLL5,MRPL52,MTA2,MYNN,NACA,NFKB1,NIPBL,PARP1,PFDN5,PIAS1,PIM1,PKN1,POLH,POLR2B,POU2AF1,PRDX3,PRNP,PTPRC,QARS,RAD21,RBBP4,RBM3,RNASEH1,RPL13,RPL19,RPL2…
lymphocyte activation	8.37e-06	47	GO:0046649	BP	B2M,CCND3,CCR7,CD3D,CD3E,CD48,CD86,CORO1A,HPS1,IL27RA,ITK,MYH9,NCKAP1L,PRNP,PSMB10,PTK2B,PTPRC,SAMSN1,AP3D1,BCL10,CARD11,CD74,CD79A,CD8A,CXCR4,ERCC1,ID2,IDO1,IL2RA,IL4R,IL7R,INPP5D,IRF1,LCK,LCP1,LYST,MINK1,NFKBID,PFDN1,PRDM1,PSEN1,PTGER4,SASH3,SATB1,SIT1,STAT6,TNFAIP8L2
formation of translation preinitiation complex	8.21e-06	9	GO:0001731	BP	EIF3E,EIF3G,EIF3H,EIF3L,EIF3M,EIF3A,EIF3D,EIF3I,EIF3J
cellular macromolecule biosynthetic process	7.74e-06	218	GO:0034645	BP	AES,ASH2L,BAZ1B,BCLAF1,BRD2,CALR,CCNL2,CCR7,CD3D,CHD4,CHTF8,CREBBP,CSDE1,DAXX,DDIT3,DDX5,EIF2C2,EIF3E,EIF3G,EIF3H,EIF3L,EIF3M,EIF5A,ELK1,ETS1,F2R,HCLS1,HDAC1,HDAC3,HDGF,HSPA8,IRF4,IRF5,ITM2B,KARS,KDM5A,KIAA1967,MAF,MAPK14,MCM3,MCM7,MED21,MED29,MLL5,MRPL52,MTA2,MYNN,NACA,NFKB1,NIPBL,PARP1,PFDN5,PIAS1,PIM1,PKN1,POLH,POLR2B,POU2AF1,PRDX3,PRNP,QARS,RAD21,RBBP4,RBM3,RNASEH1,RPL13,RPL19,RPL23,RPL28,RPL…
regulation of protein metabolic process	7.6e-06	97	GO:0051246	BP	BAG6,CCND2,CCND3,CCNL2,CCNY,CCR7,CD3E,CDC25B,DAXX,EIF2C2,EIF3E,EIF3G,EIF3H,EIF3L,EIF3M,EIF5A,F2R,HCLS1,IRF4,ITGB2,ITM2B,NFKB1,NIPBL,PIAS1,PIM1,PRNP,PSMD2,PTK2,PTK2B,PTPRC,RAP2A,RPS5,SAMSN1,TPR,TRIP12,UBR5,UHMK1,VCP,XPO1,APP,BACE2,BCL10,BRD7,CARD11,CD44,CD74,CDC42,CDKN1B,CHORDC1,CNOT7,CREBL2,CSNK2A1,CTCF,DNMT1,DVL1,DYRK1A,EIF2AK3,EIF2B4,EIF3A,EIF3D,EIF3I,EIF3J,EIF4G2,FEM1B,FLCN,FLNA,GLG1,GTPBP4,HE…
regulation of cellular metabolic process	7.55e-06	225	GO:0031323	BP	ACTN1,AES,AGFG1,ASH2L,BAG6,BAZ1B,BCLAF1,BRD2,CALR,CCND2,CCND3,CCNL2,CCNY,CCR7,CD3D,CD3E,CDC25B,CHD4,CHMP5,CLK3,CREBBP,CSDE1,DAXX,DDIT3,DDX5,EIF2C2,EIF3E,EIF3G,EIF3H,EIF3L,EIF3M,EIF5A,ELK1,ERCC4,ETS1,F2R,GMIP,HCLS1,HDAC1,HDAC3,HDGF,HNRNPF,HSP90B1,HSPA8,IL27RA,IRF4,IRF5,ITGB2,ITM2B,KDM5A,KIAA1967,MAF,MAPK14,MCM7,MED21,MED29,MLL5,MTA2,MYNN,NCKAP1L,NFKB1,NIPBL,PARP1,PFDN5,PIAS1,PIM1,PKN1,POU2AF1,PPP1…
ribonucleoprotein complex assembly	5.6e-06	19	GO:0022618	BP	DYNC1H1,EIF3E,EIF3G,EIF3H,EIF3L,EIF3M,PRPF19,RPS17,RPSA,SCAF11,SRSF1,CNOT7,DDX39B,DDX6,EIF3A,EIF3D,EIF3I,EIF3J,PATL1
intracellular protein transport	3.8e-06	58	GO:0006886	BP	CALR,COPG1,CSK,F2R,HCLS1,KPNA1,KPNB1,MAPK14,MYO1C,SEC24C,SPTBN1,STAT3,STX5,TMEM30A,TPR,TXN,TXNIP,UBR5,UHMK1,UNC93B1,VAMP3,VCP,VTI1B,XPO1,ADRBK1,AP3D1,AP4M1,ARCN1,BCAP31,CD74,CLTC,COPA,COPB1,COPB2,CREB3,EHD1,FLNA,HSPA4,HSPA9,IPO13,IPO5,LCP1,MACF1,MAVS,MTX1,NFKBIA,PTTG1IP,RAB7A,RBM22,RPL11,SNX1,STX11,SYTL2,TAP1,TMED10,TNPO2,XPOT,YWHAB
cellular component biogenesis	3.79e-06	123	GO:0044085	BP	ACTG1,ACTN1,AGFG1,AMFR,ARPC1B,ATG13,BAG6,BCLAF1,BIN2,BRD2,BRIX1,CALR,CORO1A,DYNC1H1,EIF3E,EIF3G,EIF3H,EIF3L,EIF3M,GNL3L,GTPBP10,HCLS1,HDAC3,HIST1H1D,HP1BP3,HSP90B1,MYO1C,NCKAP1L,NSA2,NUP153,PRNP,PRPF19,PTK2,PTK2B,RAB8A,RBBP4,RPL7A,RPLP0,RPS17,RPS18,RPS24,RPS7,RPS8,RPSA,SCAF11,SENP6,SMARCA5,SPTBN1,SRSF1,TPR,TUBA4A,VCP,WASF2,WDR55,ACTN4,APP,ARPC2,ARPC5L,ATG4C,ATP6V0D1,ATPIF1,BAZ2A,BCL10,C5H12ORF44,…
cellular localization	2.91e-06	123	GO:0051641	BP	ACTN1,ARFGEF2,BAG6,BICD2,CALR,CCR7,CHMP5,COPG1,CSK,DDIT3,F2R,HCLS1,HOOK3,HPS1,KDELR1,KPNA1,KPNB1,MAPK14,MIA3,MYH9,MYO1C,NIPBL,NUMA1,NUP153,OS9,PTK2,PTK2B,PTPRC,RAB8A,RAD21,RANBP2,RAP2A,RPSA,SEC24C,SPTBN1,STAT3,STX5,TMEM30A,TPR,TXN,TXNIP,UBR5,UCP2,UHMK1,UNC93B1,VAMP3,VCP,VTI1B,XPO1,ADRBK1,AP3D1,AP4M1,APP,ARCN1,ARL4C,BCAP31,BCL2L1,CD74,CDC42,CLTC,COPA,COPB1,COPB2,CREB3,DDX39A,DDX39B,DVL1,EHD1,EIF2A…
cell death	2.66e-06	105	GO:0008219	BP	AES,API5,BAG6,BCL2A1,BCLAF1,BTG1,CD3G,CUL1,DDIT3,DDX5,EIF5A,ETS1,F2R,GABARAP,HCLS1,HDAC1,HSP90B1,IFIT3,IRF5,ITM2B,KIAA1967,MMD,NCKAP1L,NDUFS1,PARK7,PIM1,PKM,PRDX3,PRNP,PTK2,PTK2B,PTPRC,RAD21,RPS6KA1,SON,TAX1BP1,TMBIM6,VCP,AARS,ADNP,ADNP2,ALKBH1,APP,ATF4,BCAP31,BCL10,BCL2L1,BIRC6,CARD11,CASP8,CAT,CD44,CD74,CDKN1B,CFLAR,CHD8,CLN5,CSNK2A1,DAP3,DDX20,DDX47,EIF2AK3,ERCC1,FEM1B,FLCN,HIF1A,HIPK1,IDO1,IL…
negative regulation of biological process	1.85e-06	191	GO:0048519	BP	ACTN1,AES,API5,ATP5B,BAG6,BCL2A1,BCLAF1,BTG1,CALR,CD3E,CDKN2AIP,CORO1A,CREBBP,CSK,DAXX,DDIT3,DDX5,EIF2C2,ERCC4,ETS1,F2R,HCLS1,HDAC1,HDAC3,HOOK3,HSP90B1,HSPA8,IFIT3,IL27RA,IRF4,ITM2B,MAF,MAPK14,MED21,MIA3,MTA2,NCKAP1L,NFKB1,NIPBL,NUP153,PARK7,PCBP2,PFDN5,PIAS1,PIM1,PRDX3,PRNP,PRPF19,PTK2,PTK2B,PTPRC,RAP2A,RBM3,RBM38,RPS6KA1,SAMSN1,SFPQ,SIRT2,SMARCA4,SMARCA5,SMARCC2,SON,STAT3,SUPT4H1,TMBIM6,TNRC6B,…
death	1.58e-06	106	GO:0016265	BP	AES,API5,BAG6,BCL2A1,BCLAF1,BTG1,CD3G,CUL1,DDIT3,DDX5,EIF5A,ETS1,F2R,GABARAP,HCLS1,HDAC1,HSP90B1,IFIT3,IRF5,ITM2B,KIAA1967,MMD,NCKAP1L,NDUFS1,PARK7,PIM1,PKM,PRDX3,PRNP,PTK2,PTK2B,PTPRC,RAD21,RPS6KA1,SON,TAX1BP1,TMBIM6,VCP,AARS,ADNP,ADNP2,ALKBH1,APP,ATF4,BCAP31,BCL10,BCL2L1,BIRC6,CARD11,CASP8,CAT,CD44,CD74,CDKN1B,CFLAR,CHD8,CLN5,CSNK2A1,DAP3,DDX20,DDX47,EIF2AK3,ERCC1,FEM1B,FLCN,HIF1A,HIPK1,IDO1,IL…
positive regulation of biological process	1.38e-06	206	GO:0048518	BP	AES,ARFGEF2,ASH2L,B2M,BAZ1B,BCLAF1,BTG1,CALR,CCND2,CCND3,CCNY,CCR7,CD247,CD3D,CD3E,CD86,CDC25B,CDKN2AIP,CFL1,CLIC1,CORO1A,CREBBP,DDIT3,DDX5,EIF5A,ELK1,ETS1,F2R,HCLS1,HDAC1,HPS1,IL27RA,IRF4,IRF5,ITM2B,KDM5A,KIAA1967,KPNA1,MAF,MAPK14,MED21,MFNG,MIA3,MLL5,MTA2,MYO1C,NCKAP1L,NFKB1,NIPBL,PARK7,PIAS1,PIM1,PLCG1,PPP5C,PRDX3,PRNP,PRPF19,PTK2,PTK2B,PTPRC,RAP2A,RBM38,RPS6KA1,RPS9,SLC35B2,SMARCA4,SMARCC2,SP…
single-organism process	1.18e-06	503	GO:0044699	BP	ACTG1,ACTN1,ADH5,AES,AGFG1,ALDOA,AMFR,AMICA1,APBB1IP,API5,ARFGEF2,ARHGAP30,ARL6IP5,ARPC1B,ASH2L,ATG13,ATP5B,ATP6V1E1,B2M,BAG6,BAZ1B,BCL2A1,BCLAF1,BICD2,BIN2,BRD2,BTG1,CALR,CCND2,CCND3,CCNL2,CCNY,CCR7,CD247,CD3D,CD3E,CD3G,CD48,CD86,CDC25B,CDKN2AIP,CFL1,CHMP5,CHTF8,CKAP5,CLIC1,COPG1,CORO1A,CREBBP,CSK,CTSC,CTSS,CUL1,DAXX,DDIT3,DDX17,DDX5,DOCK10,DYNC1H1,DYNLL2,EIF2C2,EIF5A,ERCC4,ETS1,F2R,FGD2,FNDC3A,…
establishment of localization in cell	9.76e-07	110	GO:0051649	BP	ACTN1,ARFGEF2,BICD2,CALR,CCR7,CHMP5,COPG1,CSK,DDIT3,F2R,HCLS1,HOOK3,HPS1,KPNA1,KPNB1,MAPK14,MIA3,MYH9,MYO1C,NUMA1,NUP153,PTK2,PTK2B,PTPRC,RAB8A,RANBP2,RPSA,SEC24C,SPTBN1,STAT3,STX5,TMEM30A,TPR,TXN,TXNIP,UBR5,UCP2,UHMK1,UNC93B1,VAMP3,VCP,VTI1B,XPO1,ADRBK1,AP3D1,AP4M1,APP,ARCN1,ARL4C,BCAP31,BCL2L1,CD74,CDC42,CLTC,COPA,COPB1,COPB2,CREB3,DDX39A,DDX39B,DVL1,EHD1,EIF2AK3,EXOC3,EXOC7,FLNA,GOLGA5,HIF1A,H…
negative regulation of cellular process	8.01e-07	178	GO:0048523	BP	ACTN1,AES,API5,ATP5B,BAG6,BCL2A1,BCLAF1,BTG1,CALR,CD3E,CDKN2AIP,CORO1A,CREBBP,CSK,DAXX,DDIT3,DDX5,EIF2C2,ERCC4,ETS1,F2R,HCLS1,HDAC1,HDAC3,HOOK3,HSP90B1,HSPA8,IFIT3,IRF4,ITM2B,MAF,MAPK14,MED21,MIA3,MTA2,NCKAP1L,NFKB1,NIPBL,PARK7,PFDN5,PIAS1,PIM1,PRDX3,PRNP,PRPF19,PTK2,PTK2B,PTPRC,RAP2A,RBM38,RPS6KA1,SAMSN1,SFPQ,SIRT2,SMARCA4,SMARCA5,SMARCC2,SON,STAT3,SUPT4H1,TMBIM6,TPR,TRIP12,TXN,TXNIP,UBR5,UHMK1,…
regulation of metabolic process	6.27e-07	251	GO:0019222	BP	ACTN1,AES,AGFG1,ASH2L,BAG6,BAZ1B,BCLAF1,BRD2,CALR,CCND2,CCND3,CCNL2,CCNY,CCR7,CD3D,CD3E,CDC25B,CDKN2AIP,CHD4,CHMP5,CLK3,CREBBP,CSDE1,DAXX,DDIT3,DDX5,EIF2C2,EIF3E,EIF3G,EIF3H,EIF3L,EIF3M,EIF5A,ELK1,ERCC4,ETS1,F2R,GMIP,HCLS1,HDAC1,HDAC3,HDGF,HNRNPD,HNRNPF,HNRNPU,HSP90B1,HSPA8,IL27RA,IRF4,IRF5,ITGB2,ITM2B,KDM5A,KIAA1967,MAF,MAPK14,MCM7,MED21,MED29,MLL5,MTA2,MYNN,NCKAP1L,NFKB1,NIPBL,PARK7,PARP1,PFDN5…
nucleic acid metabolic process	6.1e-07	238	GO:0090304	BP	AES,ASH2L,BAZ1B,BCLAF1,BRD2,CALR,CCNL2,CD3D,CHD4,CHTF8,CLK3,CREBBP,CSDE1,DAXX,DDIT3,DDX5,EIF2C2,EIF3E,ELK1,ERCC4,ETF1,ETS1,F2R,HCLS1,HDAC1,HDAC3,HDGF,HIST1H1D,HNRNPF,HP1BP3,HSPA8,IL27RA,IRF4,IRF5,KARS,KDM5A,KIAA1967,MAF,MAPK14,MCM3,MCM7,MED21,MED29,MEPCE,MLL5,MTA2,MYNN,NACA,NFKB1,NIPBL,NSA2,PARP1,PFDN5,PIAS1,PIM1,PKN1,POLH,POLR2B,POU2AF1,PRDX3,PRNP,PRPF19,PRPF8,PTPRC,QARS,RAD21,RBBP4,RBM3,RBM38,R…
cellular macromolecule localization	4.9e-07	78	GO:0070727	BP	BAG6,BICD2,CALR,COPG1,CSK,F2R,HCLS1,HOOK3,KDELR1,KPNA1,KPNB1,MAPK14,MYO1C,NIPBL,OS9,RAD21,RAP2A,SEC24C,SPTBN1,STAT3,STX5,TMEM30A,TPR,TXN,TXNIP,UBR5,UHMK1,UNC93B1,VAMP3,VCP,VTI1B,XPO1,ADRBK1,AP3D1,AP4M1,ARCN1,BCAP31,BCL2L1,CD74,CDC42,CLTC,COPA,COPB1,COPB2,CREB3,DVL1,EHD1,FLCN,FLNA,FLOT1,HSPA4,HSPA9,IPO13,IPO5,LAMTOR1,LCP1,MACF1,MAVS,MTX1,NFKBIA,PTTG1IP,RAB10,RAB7A,RBM22,RPL11,SEH1L,SNX1,STX11,SYTL…
cellular component organization or biogenesis	4.33e-07	238	GO:0071840	BP	ACTG1,ACTN1,AGFG1,ALDOA,AMFR,ARFGEF2,ARPC1B,ATG13,BAG6,BAZ1B,BCLAF1,BICD2,BIN2,BRD2,BRIX1,CALR,CDKN2AIP,CFL1,CHMP5,CKAP5,CORO1A,DYNC1H1,EIF3E,EIF3G,EIF3H,EIF3L,EIF3M,EIF5A,ERCC4,ETS1,F2R,GABARAP,GNL3L,GTPBP10,HCLS1,HDAC3,HIST1H1D,HOOK3,HP1BP3,HPS1,HSP90B1,IRF4,MAPK14,MYCBP2,MYH9,MYO1C,NCKAP1L,NDUFS1,NIPBL,NSA2,NUMA1,NUP153,PARK7,PARP1,PKN1,PRDX3,PRNP,PRPF19,PSMB10,PTK2,PTK2B,RAB5C,RAB8A,RAD21,RAP…
protein localization	4.24e-07	108	GO:0008104	BP	BAG6,BICD2,CALR,CCR7,CD3G,CHMP5,COPG1,CSK,DDX19A,DNAJC14,EIF5A,F2R,GABARAP,HCLS1,HOOK3,HPS1,KDELR1,KPNA1,KPNB1,MAPK14,MIA3,MYCBP2,MYH9,MYO1C,NACA,NIPBL,NUMA1,OS9,RAB5C,RAB8A,RAD21,RANBP2,RAP2A,SEC24C,SPTBN1,STAT3,STX5,TMEM30A,TPR,TXN,TXNIP,UBR5,UHMK1,UNC93B1,VAMP3,VCP,VTI1B,XPO1,ACTN4,ADRBK1,AP3D1,AP4M1,ARCN1,ATG4C,BCAP31,BCL2L1,CD74,CDC42,CLTC,COPA,COPB1,COPB2,CREB3,DVL1,EHD1,EXOC3,FLCN,FLNA,FLO…
cellular protein localization	4.01e-07	78	GO:0034613	BP	BAG6,BICD2,CALR,COPG1,CSK,F2R,HCLS1,HOOK3,KDELR1,KPNA1,KPNB1,MAPK14,MYO1C,NIPBL,OS9,RAD21,RAP2A,SEC24C,SPTBN1,STAT3,STX5,TMEM30A,TPR,TXN,TXNIP,UBR5,UHMK1,UNC93B1,VAMP3,VCP,VTI1B,XPO1,ADRBK1,AP3D1,AP4M1,ARCN1,BCAP31,BCL2L1,CD74,CDC42,CLTC,COPA,COPB1,COPB2,CREB3,DVL1,EHD1,FLCN,FLNA,FLOT1,HSPA4,HSPA9,IPO13,IPO5,LAMTOR1,LCP1,MACF1,MAVS,MTX1,NFKBIA,PTTG1IP,RAB10,RAB7A,RBM22,RPL11,SEH1L,SNX1,STX11,SYTL…
organelle organization	3.64e-07	155	GO:0006996	BP	ACTG1,ACTN1,AGFG1,ARFGEF2,ARPC1B,ATG13,BAG6,BAZ1B,BICD2,BIN2,BRD2,CALR,CFL1,CHMP5,CKAP5,CORO1A,DYNC1H1,ERCC4,ETS1,GABARAP,HCLS1,HDAC3,HIST1H1D,HOOK3,HP1BP3,HPS1,HSP90B1,IRF4,MYCBP2,MYH9,NCKAP1L,NDUFS1,NIPBL,NUMA1,NUP153,PARK7,PARP1,PKN1,PRDX3,PTK2,PTK2B,RAB5C,RAB8A,RAD21,RAP2A,RBBP4,RNASEH1,RPS17,RPSA,RUVBL1,SENP6,SMARCA4,SMARCA5,SMARCC2,SMCHD1,SON,TPR,TRIP12,UBN1,UBR5,WASF2,XPO1,XRCC6,ACTN4,ARPC…
posttranscriptional regulation of gene expression	3.54e-07	43	GO:0010608	BP	BAG6,CALR,CDKN2AIP,EIF2C2,EIF3E,EIF3G,EIF3H,EIF3L,EIF3M,EIF5A,HNRNPD,HNRNPU,PARK7,RBM3,RBM38,RPS5,THRAP3,TPR,UHMK1,YBX1,APP,CDC42,CNOT6L,CNOT7,CREBL2,DHX9,EIF2AK3,EIF2B4,EIF3A,EIF3D,EIF3I,EIF3J,EIF4G2,FLNA,GTPBP4,POLDIP3,PPP1R15A,RASSF1,RBM10,RQCD1,TRIM21,USP4,ZFP36L2
regulation of macromolecule metabolic process	2.95e-07	226	GO:0060255	BP	AES,ASH2L,BAG6,BAZ1B,BCLAF1,BRD2,CALR,CCND2,CCND3,CCNL2,CCNY,CCR7,CD3D,CD3E,CDC25B,CDKN2AIP,CHD4,CHMP5,CLK3,CREBBP,CSDE1,DAXX,DDIT3,DDX5,EIF2C2,EIF3E,EIF3G,EIF3H,EIF3L,EIF3M,EIF5A,ELK1,ERCC4,ETS1,F2R,HCLS1,HDAC1,HDAC3,HDGF,HNRNPD,HNRNPF,HNRNPU,HSPA8,IL27RA,IRF4,IRF5,ITGB2,ITM2B,KDM5A,KIAA1967,MAF,MAPK14,MED21,MED29,MLL5,MTA2,MYNN,NFKB1,NIPBL,PARK7,PARP1,PFDN5,PIAS1,PIM1,PKN1,POU2AF1,PRDX3,PRNP,PR…
establishment of protein localization	8.16e-08	90	GO:0045184	BP	CALR,CCR7,CD3G,CHMP5,COPG1,CSK,DDX19A,DNAJC14,EIF5A,F2R,GABARAP,HCLS1,HOOK3,HPS1,KDELR1,KPNA1,KPNB1,MAPK14,MIA3,MYH9,MYO1C,NACA,RAB5C,RAB8A,RANBP2,RAP2A,SEC24C,SPTBN1,STAT3,STX5,TMEM30A,TPR,TXN,TXNIP,UBR5,UHMK1,UNC93B1,VAMP3,VCP,VTI1B,XPO1,ACTN4,ADRBK1,AP3D1,AP4M1,ARCN1,ATG4C,BCAP31,BCL2L1,CD74,CLTC,COPA,COPB1,COPB2,CREB3,EHD1,EXOC3,FLNA,HSPA4,HSPA9,IL4R,IPO13,IPO5,LCP1,LCP2,LYST,MACF1,MAVS,MTX1,…
protein transport	4.75e-08	88	GO:0015031	BP	CALR,CCR7,CD3G,CHMP5,COPG1,CSK,DDX19A,DNAJC14,EIF5A,F2R,GABARAP,HCLS1,HOOK3,HPS1,KDELR1,KPNA1,KPNB1,MAPK14,MIA3,MYH9,MYO1C,NACA,RAB5C,RAB8A,RANBP2,SEC24C,SPTBN1,STAT3,STX5,TMEM30A,TPR,TXN,TXNIP,UBR5,UHMK1,UNC93B1,VAMP3,VCP,VTI1B,XPO1,ACTN4,ADRBK1,AP3D1,AP4M1,ARCN1,ATG4C,BCAP31,CD74,CLTC,COPA,COPB1,COPB2,CREB3,EHD1,EXOC3,FLNA,HSPA4,HSPA9,IL4R,IPO13,IPO5,LCP1,LCP2,LYST,MACF1,MAVS,MTX1,NFKBIA,PSEN1,…
RNA metabolic process	4.52e-08	208	GO:0016070	BP	AES,ASH2L,BAZ1B,BCLAF1,BRD2,CALR,CCNL2,CD3D,CHD4,CLK3,CREBBP,CSDE1,DAXX,DDIT3,DDX5,EIF2C2,EIF3E,ELK1,ETF1,ETS1,F2R,HCLS1,HDAC1,HDAC3,HDGF,HNRNPF,HSPA8,IRF4,IRF5,KARS,KDM5A,KIAA1967,MAF,MAPK14,MED21,MED29,MEPCE,MLL5,MTA2,MYNN,NACA,NFKB1,NIPBL,NSA2,PARP1,PFDN5,PIAS1,PIM1,PKN1,POLR2B,POU2AF1,PRDX3,PRNP,PRPF19,PRPF8,QARS,RAD21,RBBP4,RBM3,RBM38,RBM39,RNPS1,RPS24,RPS6KA1,RPS7,RPS8,RPSA,SARS,SART3,SCAF1…
RNA processing	2.05e-08	57	GO:0006396	BP	CCNL2,CLK3,DDX5,EIF2C2,HNRNPF,HSPA8,KIAA1967,NSA2,PRPF19,PRPF8,RBM3,RBM38,RBM39,RNPS1,RPS24,RPS7,RPS8,RPSA,SART3,SCAF11,SF3B3,SFPQ,SFSWAP,SNRNP200,SNRPD2,SON,SRSF1,SRSF2,THRAP3,WDR55,YBX1,AARS,APP,CCDC76,CNOT7,CPSF6,DDX39A,DDX39B,DDX47,EFTUD2,ELAC1,HNRNPL,IMP3,INTS1,PRPF39,PRPF4B,RBM22,RPL11,RPL14,RPS15,RPS21,SRSF7,SSB,THOC5,TRA2B,U2AF1,UTP15
intracellular transport	1.22e-08	89	GO:0046907	BP	ARFGEF2,BICD2,CALR,CHMP5,COPG1,CSK,DDIT3,F2R,HCLS1,HOOK3,KPNA1,KPNB1,MAPK14,MYO1C,NUP153,PTK2B,PTPRC,RAB8A,RANBP2,RPSA,SEC24C,SPTBN1,STAT3,STX5,TMEM30A,TPR,TXN,TXNIP,UBR5,UCP2,UHMK1,UNC93B1,VAMP3,VCP,VTI1B,XPO1,ADRBK1,AP3D1,AP4M1,APP,ARCN1,ARL4C,BCAP31,BCL2L1,CD74,CLTC,COPA,COPB1,COPB2,CREB3,DDX39A,DDX39B,EHD1,FLNA,GOLGA5,HIF1A,HSPA4,HSPA9,IPO13,IPO5,ITPR1,LCK,LCP1,LYST,MACF1,MAVS,MTX1,NFKBIA,PSE…
immune system process	1.11e-08	117	GO:0002376	BP	AMICA1,B2M,CALR,CCL4,CCND3,CCR7,CD247,CD3D,CD3E,CD48,CD86,CORO1A,CTSC,CTSS,ETS1,HCLS1,HPS1,IL27RA,IRF4,IRF5,ITGB2,ITK,MAPK14,MIA3,MLL5,MSN,MYH9,NCKAP1L,OAS1X,PCBP2,PLCG1,PRDX3,PRNP,PSMB10,PSMB9,PTK2B,PTPRC,SAMHD1,SAMSN1,SMARCA4,TAPBP,TRIM56,UNC93B1,XRCC6,AP3D1,APOBEC3B,ATPIF1,BCAP31,BCL10,BLA-DQB,CARD11,CASP8,CCL22,CD74,CD79A,CD8A,CNN2,CREB3,CXCR4,CYBA,ERCC1,FLCN,HIF1A,HLA-DMB,ID2,IDO1,IL2RA,IL4R…
single-organism cellular process	8.92e-09	468	GO:0044763	BP	ACTG1,ACTN1,AES,AGFG1,ALDOA,AMFR,AMICA1,APBB1IP,API5,ARFGEF2,ARHGAP30,ARPC1B,ASH2L,ATG13,ATP5B,ATP6V1E1,B2M,BAG6,BAZ1B,BCL2A1,BCLAF1,BICD2,BIN2,BRD2,BTG1,CALR,CCND2,CCND3,CCNL2,CCNY,CCR7,CD247,CD3D,CD3E,CD3G,CD48,CD86,CDC25B,CDKN2AIP,CFL1,CHMP5,CHTF8,CKAP5,CLIC1,COPG1,CORO1A,CREBBP,CSK,CTSS,CUL1,DAXX,DDIT3,DDX5,DOCK10,DYNC1H1,DYNLL2,EIF2C2,EIF5A,ERCC4,ETS1,F2R,FGD2,FNDC3A,GABARAP,GMIP,GNAI3,HCLS1…
translation	3.15e-09	61	GO:0006412	BP	EIF2C2,EIF3E,EIF3G,EIF3H,EIF3L,EIF3M,EIF5A,KARS,MRPL52,QARS,RBM3,RPL13,RPL19,RPL23,RPL28,RPL29,RPL3,RPL32,RPL37A,RPL4,RPLP0,RPS11,RPS12,RPS17,RPS18,RPS2,RPS24,RPS3,RPS5,RPS7,RPS8,RPS9,RPSA,SARS,TPR,UHMK1,WARS,AARS,APP,CNOT7,EIF2AK3,EIF2B4,EIF3A,EIF3D,EIF3I,EIF3J,EIF4G2,MRPS11,POLDIP3,PPP1R15A,RPL11,RPL14,RPL18,RPL18A,RPL38,RPS15,RPS21,RQCD1,TARS,TUFM,UBA52
regulation of cellular process	1.14e-09	391	GO:0050794	BP	ACTN1,AES,AGFG1,ALDOA,AMFR,APBB1IP,API5,ARFGEF2,ARHGAP30,ARPC1B,ASH2L,ATP5B,BAG6,BAZ1B,BCL2A1,BCLAF1,BRD2,BTG1,CALR,CCND2,CCND3,CCNL2,CCNY,CCR7,CD247,CD3D,CD3E,CD3G,CD48,CD86,CDC25B,CDKN2AIP,CFL1,CHD4,CHMP5,CLIC1,CLK3,CORO1A,CREBBP,CSDE1,CSK,DAXX,DDIT3,DDX5,DOCK10,EIF2C2,EIF3E,EIF3G,EIF3H,EIF3L,EIF3M,EIF5A,ELK1,ERCC4,ETS1,F2R,FGD2,GABARAP,GMIP,GNAI3,HCLS1,HDAC1,HDAC3,HDGF,HNRNPF,HOOK3,HPS1,HSP90B…
biological regulation	4.65e-10	433	GO:0065007	BP	ACTN1,ADH5,AES,AGFG1,ALDOA,AMFR,APBB1IP,API5,ARFGEF2,ARHGAP30,ARPC1B,ASH2L,ATP5B,B2M,BAG6,BAZ1B,BCL2A1,BCLAF1,BICD2,BRD2,BTG1,CALR,CCND2,CCND3,CCNL2,CCNY,CCR7,CD247,CD3D,CD3E,CD3G,CD48,CD86,CDC25B,CDKN2AIP,CFL1,CHD4,CHMP5,CLIC1,CLK3,CORO1A,CREBBP,CSDE1,CSK,DAXX,DDIT3,DDX5,DNAJC14,DOCK10,EIF2C2,EIF3E,EIF3G,EIF3H,EIF3L,EIF3M,EIF5A,ELK1,ERCC4,ETS1,F2R,FGD2,GABARAP,GMIP,GNAI3,HCLS1,HDAC1,HDAC3,HDGF,H…
regulation of biological process	4.53e-10	413	GO:0050789	BP	ACTN1,AES,AGFG1,ALDOA,AMFR,APBB1IP,API5,ARFGEF2,ARHGAP30,ARPC1B,ASH2L,ATP5B,B2M,BAG6,BAZ1B,BCL2A1,BCLAF1,BRD2,BTG1,CALR,CCND2,CCND3,CCNL2,CCNY,CCR7,CD247,CD3D,CD3E,CD3G,CD48,CD86,CDC25B,CDKN2AIP,CFL1,CHD4,CHMP5,CLIC1,CLK3,CORO1A,CREBBP,CSDE1,CSK,DAXX,DDIT3,DDX5,DOCK10,EIF2C2,EIF3E,EIF3G,EIF3H,EIF3L,EIF3M,EIF5A,ELK1,ERCC4,ETS1,F2R,FGD2,GABARAP,GMIP,GNAI3,HCLS1,HDAC1,HDAC3,HDGF,HNRNPD,HNRNPF,HNRNPU…
ribonucleoprotein complex biogenesis	2.09e-11	38	GO:0022613	BP	BRIX1,DYNC1H1,EIF3E,EIF3G,EIF3H,EIF3L,EIF3M,GNL3L,GTPBP10,NSA2,PRPF19,RPL7A,RPLP0,RPS17,RPS18,RPS24,RPS7,RPS8,RPSA,SCAF11,SRSF1,WDR55,CNOT7,DDX39B,DDX47,DDX6,EIF3A,EIF3D,EIF3I,EIF3J,GTPBP4,IMP3,PATL1,RPL11,RPL14,RPS15,RPS21,UTP15
gene expression	9.34e-12	257	GO:0010467	BP	AES,ASH2L,BAG6,BAZ1B,BCLAF1,BRD2,CALR,CCNL2,CD3D,CDKN2AIP,CHD4,CLK3,CREBBP,CSDE1,CTSC,DAXX,DDIT3,DDX5,EIF2C2,EIF3E,EIF3G,EIF3H,EIF3L,EIF3M,EIF5A,ELK1,ETS1,F2R,HCLS1,HDAC1,HDAC3,HDGF,HNRNPD,HNRNPF,HNRNPU,HSPA8,IRF4,IRF5,KARS,KDM5A,KIAA1967,MAF,MAPK14,MED21,MED29,MLL5,MRPL52,MTA2,MYNN,NACA,NFKB1,NIPBL,NSA2,PARK7,PARP1,PFDN5,PIAS1,PIM1,PKN1,POLR2B,POU2AF1,PRDX3,PRNP,PRPF19,PRPF8,QARS,RAD21,RBBP4,RBM…
primary metabolic process	1.12e-12	459	GO:0044238	BP	ACTG1,ACTN1,ADH5,AES,AGFG1,ALDOA,AMFR,ASH2L,ATP5B,B2M,BAG6,BAZ1B,BCLAF1,BRD2,BTG1,CALR,CCND2,CCND3,CCNL2,CCNY,CCR7,CD3D,CD3E,CDC25B,CERS2,CFL1,CHD4,CHTF8,CLK3,CREBBP,CSDE1,CTSC,CTSS,CUL1,DAXX,DDIT3,DDX5,DPP8,EDEM1,EIF2C2,EIF3E,EIF3G,EIF3H,EIF3L,EIF3M,EIF5A,ELK1,ELOVL1,ERCC4,ETF1,ETS1,F2R,GMIP,GNL3L,HCLS1,HDAC1,HDAC3,HDGF,HIST1H1D,HNRNPF,HP1BP3,HSP90B1,HSPA8,IL27RA,IRF4,IRF5,ITGB2,ITM2B,JAK1,KARS,…
organic substance metabolic process	1.69e-14	482	GO:0071704	BP	ACTG1,ACTN1,ADH5,AES,AGFG1,ALDOA,AMFR,ARFGEF2,ASH2L,ATP5B,AZIN1,B2M,BAG6,BAZ1B,BCLAF1,BRD2,BTG1,CALR,CCND2,CCND3,CCNL2,CCNY,CCR7,CD3D,CD3E,CDC25B,CDKN2AIP,CERS2,CFL1,CHD4,CHMP5,CHTF8,CLK3,CREBBP,CSDE1,CTSC,CTSS,CUL1,DAXX,DDIT3,DDX5,DPP8,EDEM1,EIF2C2,EIF3E,EIF3G,EIF3H,EIF3L,EIF3M,EIF5A,ELK1,ELOVL1,ERCC4,ETF1,ETS1,F2R,GMIP,GNL3L,HCLS1,HDAC1,HDAC3,HDGF,HIST1H1D,HNRNPD,HNRNPF,HNRNPU,HP1BP3,HSP90B1,HS…
protein metabolic process	6.83e-15	257	GO:0019538	BP	ACTG1,ADH5,AMFR,B2M,BAG6,BTG1,CALR,CCND2,CCND3,CCNL2,CCNY,CCR7,CD3E,CDC25B,CFL1,CLK3,CREBBP,CTSC,CTSS,CUL1,DAXX,DDIT3,DPP8,EDEM1,EIF2C2,EIF3E,EIF3G,EIF3H,EIF3L,EIF3M,EIF5A,ETF1,F2R,HCLS1,HDAC3,HSP90B1,IRF4,ITGB2,ITM2B,JAK1,KARS,LAP3,MAPK14,METTL21D,MRPL52,MYH9,NFKB1,NIPBL,OS9,P4HA2,PARK7,PARP1,PCBP2,PFDN5,PIAS1,PIM1,PKN1,PPIB,PPP5C,PRNP,PRPF19,PSMA7,PSMB10,PSMB9,PSMC1,PSMC3,PSMC4,PSMD2,PTK2,PTK2B…
metabolic process	4.96e-15	503	GO:0008152	BP	ACTG1,ACTN1,ADH5,AES,AGFG1,ALDOA,AMFR,ARFGEF2,ASH2L,ATG13,ATP5B,AZIN1,B2M,BAG6,BAZ1B,BCLAF1,BRD2,BTG1,CALR,CCND2,CCND3,CCNL2,CCNY,CCR7,CD3D,CD3E,CDC25B,CDKN2AIP,CERS2,CFL1,CHD4,CHMP5,CHTF8,CLK3,CREBBP,CSDE1,CTSC,CTSS,CUL1,DAXX,DDIT3,DDX5,DPP8,EDEM1,EIF2C2,EIF3E,EIF3G,EIF3H,EIF3L,EIF3M,EIF5A,ELK1,ELOVL1,ERCC4,ETF1,ETS1,F2R,GABARAP,GMIP,GNL3L,HCLS1,HDAC1,HDAC3,HDGF,HIST1H1D,HNRNPD,HNRNPF,HNRNPU,HP1…
cellular metabolic process	5.87e-17	462	GO:0044237	BP	ACTG1,ACTN1,ADH5,AES,AGFG1,ALDOA,AMFR,ARFGEF2,ASH2L,ATG13,ATP5B,AZIN1,B2M,BAG6,BAZ1B,BCLAF1,BRD2,BTG1,CALR,CCND2,CCND3,CCNL2,CCNY,CCR7,CD3D,CD3E,CDC25B,CERS2,CFL1,CHD4,CHMP5,CHTF8,CLK3,CREBBP,CSDE1,CUL1,DAXX,DDIT3,DDX5,EDEM1,EIF2C2,EIF3E,EIF3G,EIF3H,EIF3L,EIF3M,EIF5A,ELK1,ELOVL1,ERCC4,ETF1,ETS1,F2R,GABARAP,GMIP,GNL3L,HCLS1,HDAC1,HDAC3,HDGF,HIST1H1D,HNRNPF,HP1BP3,HSP90B1,HSPA8,IL27RA,IRF4,IRF5,ITG…
cellular protein metabolic process	4.14e-17	220	GO:0044267	BP	ACTG1,ADH5,AMFR,B2M,BAG6,BTG1,CALR,CCND2,CCND3,CCNL2,CCNY,CD3E,CDC25B,CFL1,CLK3,CREBBP,CUL1,DAXX,DDIT3,EDEM1,EIF2C2,EIF3E,EIF3G,EIF3H,EIF3L,EIF3M,EIF5A,ETF1,F2R,HCLS1,HDAC3,HSP90B1,IRF4,ITGB2,JAK1,KARS,MAPK14,METTL21D,MRPL52,NIPBL,OS9,P4HA2,PARP1,PCBP2,PFDN5,PIAS1,PIM1,PKN1,PPIB,PPP5C,PRNP,PRPF19,PSMA7,PSMB10,PSMB9,PTK2,PTK2B,PTPRC,QARS,RANBP2,RAP2A,RBM3,RNF181,RPL13,RPL19,RPL23,RPL28,RPL29,RPL3,…
biological_process	1.39e-18	728	GO:0008150	BP	ACTG1,ACTN1,ADH5,AES,AGFG1,ALDOA,AMFR,AMICA1,APBB1IP,API5,ARFGEF2,ARHGAP30,ARL6IP5,ARPC1B,ASH2L,ATG13,ATP5B,ATP6V1E1,AZIN1,B2M,BAG6,BAZ1B,BCL2A1,BCLAF1,BICD2,BIN2,BRD2,BRIX1,BTG1,CALR,CCL4,CCND2,CCND3,CCNL2,CCNY,CCR7,CD247,CD3D,CD3E,CD3G,CD48,CD86,CDC25B,CDKN2AIP,CERS2,CFL1,CHD4,CHMP5,CHTF8,CKAP5,CLIC1,CLK3,COPG1,CORO1A,CREBBP,CSDE1,CSK,CTSC,CTSS,CUL1,DAXX,DDIT3,DDX17,DDX19A,DDX5,DNAJC14,DOCK10,D…
macromolecule metabolic process	1.42e-19	429	GO:0043170	BP	ACTG1,ADH5,AES,AMFR,ARFGEF2,ASH2L,B2M,BAG6,BAZ1B,BCLAF1,BRD2,BTG1,CALR,CCND2,CCND3,CCNL2,CCNY,CCR7,CD3D,CD3E,CDC25B,CDKN2AIP,CFL1,CHD4,CHMP5,CHTF8,CLK3,CREBBP,CSDE1,CTSC,CTSS,CUL1,DAXX,DDIT3,DDX5,DPP8,EDEM1,EIF2C2,EIF3E,EIF3G,EIF3H,EIF3L,EIF3M,EIF5A,ELK1,ERCC4,ETF1,ETS1,F2R,HCLS1,HDAC1,HDAC3,HDGF,HIST1H1D,HNRNPD,HNRNPF,HNRNPU,HP1BP3,HSP90B1,HSPA8,IL27RA,IRF4,IRF5,ITGB2,ITM2B,JAK1,KARS,KDM5A,KIAA1…
cellular process	2.96e-20	661	GO:0009987	BP	ACTG1,ACTN1,ADH5,AES,AGFG1,ALDOA,AMFR,AMICA1,APBB1IP,API5,ARFGEF2,ARHGAP30,ARPC1B,ASH2L,ATG13,ATP5B,ATP6V1E1,AZIN1,B2M,BAG6,BAZ1B,BCL2A1,BCLAF1,BICD2,BIN2,BRD2,BTG1,CALR,CCND2,CCND3,CCNL2,CCNY,CCR7,CD247,CD3D,CD3E,CD3G,CD48,CD86,CDC25B,CDKN2AIP,CERS2,CFL1,CHD4,CHMP5,CHTF8,CKAP5,CLIC1,CLK3,COPG1,CORO1A,CREBBP,CSDE1,CSK,CTSS,CUL1,DAXX,DDIT3,DDX5,DOCK10,DYNC1H1,DYNLL2,EDEM1,EIF2C2,EIF3E,EIF3G,EIF3H,…
cellular macromolecule metabolic process	6.61e-21	393	GO:0044260	BP	ACTG1,ADH5,AES,AMFR,ARFGEF2,ASH2L,B2M,BAG6,BAZ1B,BCLAF1,BRD2,BTG1,CALR,CCND2,CCND3,CCNL2,CCNY,CCR7,CD3D,CD3E,CDC25B,CFL1,CHD4,CHMP5,CHTF8,CLK3,CREBBP,CSDE1,CUL1,DAXX,DDIT3,DDX5,EDEM1,EIF2C2,EIF3E,EIF3G,EIF3H,EIF3L,EIF3M,EIF5A,ELK1,ERCC4,ETF1,ETS1,F2R,HCLS1,HDAC1,HDAC3,HDGF,HIST1H1D,HNRNPF,HP1BP3,HSP90B1,HSPA8,IL27RA,IRF4,IRF5,ITGB2,ITM2B,JAK1,KARS,KDM5A,KIAA1967,MAF,MAPK14,MCM3,MCM7,MED21,MED29,M…
COPI-coated vesicle	0.0471	6	GO:0030137	CC	COPG1,ARCN1,COPA,COPB1,COPB2,TMED10
cytoplasmic vesicle	0.0393	54	GO:0031410	CC	AGFG1,BICD2,CLK3,COPG1,CORO1A,FNDC3A,GABARAP,HPS1,HSP90B1,HSPA8,ITM2B,PKN1,PPIB,RAB5C,RAB8A,SEC24C,SMAGP,TMEM168,UNC93B1,VAMP3,APP,ARCN1,CLINT1,CLTC,CNP,COPA,COPB1,COPB2,CTSB,CTSD,CXCR4,DVL1,EHD1,EPS15,FLOT1,ITPR1,NEU1,P4HB,PDIA3,PRDX5,PRF1,PSEN1,RAB10,RAB7A,RABEP1,SLC1A5,SYPL1,SYTL2,TMED10,TPP1,ULK1,USP14,YKT6,YWHAB
methyltransferase complex	0.0337	13	GO:0034708	CC	ACTG1,ASH2L,KDM6A,LAS1L,MLL5,RBBP4,RUVBL1,CHD8,EZH1,OGT,PPP1CB,SENP3,WDR82
histone methyltransferase complex	0.0281	13	GO:0035097	CC	ACTG1,ASH2L,KDM6A,LAS1L,MLL5,RBBP4,RUVBL1,CHD8,EZH1,OGT,PPP1CB,SENP3,WDR82
large ribosomal subunit	0.0163	15	GO:0015934	CC	MRPL52,RPL13,RPL19,RPL29,RPL3,RPL32,RPL37A,RPL7A,RPLP0,RPL11,RPL14,RPL18,RPL18A,RPL38,UBA52
pore complex	0.0158	13	GO:0046930	CC	DDX19A,EIF5A,KPNB1,MYO1C,NUP153,RANBP2,TPR,XPO1,IPO13,IPO5,SEH1L,TNPO2,XPOT
Golgi apparatus	0.013	65	GO:0005794	CC	AGFG1,ARFGEF2,ASH1L,BICD2,COG1,COPG1,CSK,DYNC1H1,ERGIC3,FNDC3A,GABARAP,GNAI3,HOOK3,ITM2B,KDELR1,MFNG,PPP5C,PRNP,RAB8A,RUVBL1,SETDB1,SLC35B2,ST3GAL6,STX5,TAPBP,TCP1,VTI1B,AP3D1,AP4M1,APP,ARCN1,BACE2,BCAP31,BHLHE40,CD74,CLASP2,CLINT1,CLN5,CLTC,COPA,COPB1,COPB2,CREB3,EAPP,GLG1,GOLGA5,GTPBP4,ITM2C,LAMTOR1,MACF1,MINK1,PITPNB,PSAP,PSEN1,RAB10,RAB7A,SCAMP3,SLC1A5,SNX1,ST3GAL2,SYTL2,TMED10,TMED9,TRPC2,YK…
microtubule cytoskeleton	0.00876	66	GO:0015630	CC	ARFGEF2,CDC25B,CHD4,CKAP5,CSK,DYNC1H1,DYNLL2,GABARAP,GNAI3,HDAC3,HOOK3,KARS,MAPK14,MCM3,MYCBP2,MYH9,NUMA1,PRPF19,RAB8A,RBM39,RPS6KA1,RPS7,SIRT2,SPTAN1,TCP1,TUBA4A,ACTR1A,APP,ATF4,BCL2L1,BIRC6,CASP8,CCT3,CCT6A,CCT7,CCT8,CDC42,CLASP2,CLTC,CNP,DHX9,DNM2,DVL1,EXOC7,EZR,FLOT1,GNAI2,JTB,KNTC1,LCK,LYST,MACF1,MAP2K5,MAPRE2,NFE2L2,OGT,PPP2CA,PSEN1,PXK,RASSF1,RTTN,STIM1,TLN1,TUBA1B,VAPA,ZW10
ribosome	0.00663	35	GO:0005840	CC	MRPL52,RPL13,RPL19,RPL23,RPL28,RPL29,RPL3,RPL32,RPL37A,RPL4,RPL7A,RPLP0,RPS11,RPS12,RPS17,RPS18,RPS2,RPS24,RPS3,RPS5,RPS7,RPS8,RPS9,RPSA,DAP3,MRPS11,RPL11,RPL14,RPL18,RPL18A,RPL38,RPS10,RPS15,RPS21,UBA52
proteasome core complex	0.00455	8	GO:0005839	CC	PSMA7,PSMB10,PSMB9,PSMA5,PSMB2,PSMB3,PSMB4,PSMB8
catalytic step 2 spliceosome	0.00279	16	GO:0071013	CC	DDX23,DDX5,HNRNPU,PRPF19,PRPF8,SF3B2,SF3B3,SNRNP200,SNRPD2,SRSF1,DHX8,EFTUD2,PRPF4B,RBM22,SF3B1,U2AF1
lysosome	0.0013	27	GO:0005764	CC	CTSC,CTSS,GABARAP,TMBIM1,UNC93B1,VTI1B,BCL10,C3H1ORF85,CD164,CD74,CLN5,CTSA,CTSB,CTSD,CTSZ,GAA,GLB1,ITM2C,LAMTOR1,LAPTM5,MAN2B1,NEU1,PRF1,PSAP,PSEN1,RAB7A,TPP1
lytic vacuole	0.0013	27	GO:0000323	CC	CTSC,CTSS,GABARAP,TMBIM1,UNC93B1,VTI1B,BCL10,C3H1ORF85,CD164,CD74,CLN5,CTSA,CTSB,CTSD,CTSZ,GAA,GLB1,ITM2C,LAMTOR1,LAPTM5,MAN2B1,NEU1,PRF1,PSAP,PSEN1,RAB7A,TPP1
nuclear pore	0.00128	13	GO:0005643	CC	DDX19A,EIF5A,KPNB1,MYO1C,NUP153,RANBP2,TPR,XPO1,IPO13,IPO5,SEH1L,TNPO2,XPOT
cellular_component	0.00113	785	GO:0005575	CC	ACTG1,ACTN1,ADH5,AES,AGFG1,ALDOA,AMFR,AMICA1,API5,ARFGEF2,ARHGAP30,ARL6IP5,ARPC1B,ASH1L,ASH2L,ATG13,ATP2B4,ATP5B,ATP6V1E1,B2M,BAG6,BAZ1B,BCL2A1,BCLAF1,BICD2,BIN2,BRD2,BRIX1,BTG1,CALR,CCL4,CCND2,CCND3,CCNL2,CCNY,CCR7,CD247,CD3D,CD3E,CD3G,CD48,CD53,CD86,CDC25B,CDKN2AIP,CERS2,CFL1,CHD4,CHMP5,CHTF8,CKAP5,CLIC1,CLK3,CNOT1,COG1,COPG1,CORO1A,CREBBP,CSDE1,CSK,CSNK1G2,CTSC,CTSS,CUL1,DAXX,DAZAP2,DDIT3,DDX1…
vacuole	0.000462	33	GO:0005773	CC	CTSC,CTSS,GABARAP,HOOK3,SQSTM1,TMBIM1,UNC93B1,VTI1B,ATP6V0B,ATP6V1G1,BCL10,C3H1ORF85,CD164,CD74,CLN5,CTSA,CTSB,CTSD,CTSZ,GAA,GLB1,ITM2C,LAMTOR1,LAPTM5,MAN2B1,NEU1,PRF1,PSAP,PSEN1,RAB7A,TP53INP1,TPP1,ULK1
pigment granule	0.00045	16	GO:0048770	CC	HSP90B1,HSPA8,PPIB,RAB5C,CLTC,CNP,CTSB,CTSD,FLOT1,P4HB,PDIA3,RAB7A,SLC1A5,TMED10,TPP1,YWHAB
melanosome	0.00045	16	GO:0042470	CC	HSP90B1,HSPA8,PPIB,RAB5C,CLTC,CNP,CTSB,CTSD,FLOT1,P4HB,PDIA3,RAB7A,SLC1A5,TMED10,TPP1,YWHAB
extracellular membrane-bounded organelle	0.000443	15	GO:0065010	CC	ACTG1,ACTN1,ALDOA,DYNC1H1,MSN,MYH9,MYO1C,PKM,ACTN4,CLTC,FLNA,MVP,PLAA,TLN1,VIM
extracellular organelle	0.000443	15	GO:0043230	CC	ACTG1,ACTN1,ALDOA,DYNC1H1,MSN,MYH9,MYO1C,PKM,ACTN4,CLTC,FLNA,MVP,PLAA,TLN1,VIM
cytoskeleton	0.000361	112	GO:0005856	CC	ACTG1,ACTN1,ALDOA,ARFGEF2,ARPC1B,BIN2,CDC25B,CFL1,CHD4,CKAP5,CLK3,CORO1A,CSK,DYNC1H1,DYNLL2,GABARAP,GNAI3,HDAC3,HOOK3,JAK1,KARS,MAPK14,MCM3,MSN,MYCBP2,MYH9,MYL6,MYO1C,NUMA1,PRPF19,PTK2,PTK2B,RAB8A,RBM39,RPS6KA1,RPS7,SEC62,SIRT2,SPTAN1,SPTBN1,TCP1,TPM4,TUBA4A,WASF2,ZYX,ACTN4,ACTR1A,APP,ARPC2,ARPC5L,ATF4,BCL2L1,BIRC6,CASP8,CCT3,CCT6A,CCT7,CCT8,CDC42,CDC42SE1,CDC42SE2,CFL2,CLASP2,CLTC,CNN2,CNP,COPB2…
extracellular vesicular exosome	0.000347	15	GO:0070062	CC	ACTG1,ACTN1,ALDOA,DYNC1H1,MSN,MYH9,MYO1C,PKM,ACTN4,CLTC,FLNA,MVP,PLAA,TLN1,VIM
spliceosomal complex	0.000189	24	GO:0005681	CC	API5,DDX23,DDX5,DHX15,HNRNPF,HNRNPU,HSPA8,KIAA1967,PRPF19,PRPF8,SF3B2,SF3B3,SNRNP200,SNRPD2,SRSF1,SRSF2,YBX1,DDX39B,DHX8,EFTUD2,PRPF4B,RBM22,SF3B1,U2AF1
endomembrane system	0.000144	85	GO:0012505	CC	ACTN1,AMFR,ARFGEF2,ARL6IP5,CALR,CCND2,CERS2,CLIC1,COPG1,CORO1A,DDX19A,DNAJC14,EDEM1,EIF5A,EMC3,ERGIC3,FNDC3A,GABARAP,HSP90B1,ITM2B,KDELR1,KPNB1,LBR,MFNG,MIA3,MYO1C,NUP153,PARP1,RAB8A,RANBP2,RPN2,SEC24C,SMAGP,SSR4,ST3GAL6,STX5,TAPBP,TMBIM6,TPR,XPO1,AP3D1,AP4M1,ARCN1,BCAP31,CLTC,COPA,COPB1,COPB2,CREB3,EIF2AK3,EPS15,GLG1,GOLGA5,GTPBP4,HERPUD1,IPO13,IPO5,ITPR1,NFE2L1,ORMDL2,POLA1,PSEN1,RAB10,RAB7A,RA…
organelle membrane	5.97e-05	118	GO:0031090	CC	ACTN1,AMFR,ARFGEF2,ARL6IP5,ATP5B,CALR,CCND2,CERS2,CLIC1,CNOT1,COPG1,CORO1A,CSDE1,DDX19A,DNAJC14,EDEM1,EIF5A,EMC3,ERGIC3,FNDC3A,GABARAP,HOOK3,HSP90B1,ITM2B,KDELR1,KPNB1,LBR,MFNG,MIA3,NDUFA9,NDUFS1,NUP153,RAB5C,RAB8A,RANBP2,RAP2A,RPN2,SEC24C,SLC25A3,SMAGP,SSR4,ST3GAL6,STX5,TAPBP,TMBIM1,TMBIM6,TPR,UCP2,UQCRH,VTI1B,AP3D1,ARCN1,ATAD1,ATP5A1,ATP5G3,ATP6V0B,ATP6V1G1,BCAP31,BCL2L1,C3H1ORF85,CAT,CD164,CDS…
cytosolic large ribosomal subunit	4.96e-05	14	GO:0022625	CC	RPL13,RPL19,RPL29,RPL3,RPL32,RPL37A,RPL7A,RPLP0,RPL11,RPL14,RPL18,RPL18A,RPL38,UBA52
membrane-bounded vesicle	4.28e-05	63	GO:0031988	CC	ACTG1,ACTN1,AGFG1,ALDOA,CLK3,COPG1,CORO1A,DYNC1H1,FNDC3A,HPS1,HSP90B1,HSPA8,ITM2B,MSN,MYH9,MYO1C,PKM,PKN1,PPIB,RAB5C,RAB8A,SEC24C,SMAGP,TMEM168,UNC93B1,VAMP3,ACTN4,ARCN1,CLINT1,CLTC,CNP,COPA,COPB1,COPB2,CTSB,CTSD,CXCR4,DVL1,EHD1,EPS15,FLNA,FLOT1,ITPR1,MVP,NEU1,P4HB,PDIA3,PLAA,PRF1,RAB10,RAB7A,RABEP1,SLC1A5,SYPL1,SYTL2,TLN1,TMED10,TPP1,ULK1,USP14,VIM,YKT6,YWHAB
proteasome complex	2.86e-05	16	GO:0000502	CC	PSMA7,PSMB10,PSMB9,PSMC1,PSMC3,PSMC4,PSMD2,PSMD6,VCP,PSMA5,PSMB2,PSMB3,PSMB4,PSMB8,PSME1,USP14
nucleoplasm part	2.69e-05	70	GO:0044451	CC	ACTG1,ASH2L,CHD4,CREBBP,DAXX,EIF3E,ETS1,HCLS1,HDAC1,HDAC3,KDM6A,LAS1L,MED20,MED21,MED29,MLL5,MTA2,PARP1,PHF12,POLR2B,PRPF19,RBBP4,RNPS1,RUVBL1,SFPQ,SMARCC2,SON,SRSF1,SRSF2,SRSF5,SUPT4H1,THRAP3,UBAP2L,XRCC6,ATF4,CHD8,CPSF6,CREB3,DDX20,DDX39B,EFTUD2,EP400,EZH1,GTF2A2,HIF1A,HIPK1,INTS1,KAT7,LSM10,MBD1,MED12,MGA,OGT,POLDIP3,POLR2E,PPP1CB,RBM14,RNF34,RPA1,SATB1,SENP3,SNF8,SUPT5H,TAF10,TCF12,TRRAP,U2AF…
vesicle	1.78e-05	69	GO:0031982	CC	ACTG1,ACTN1,AGFG1,ALDOA,BICD2,CLK3,COPG1,CORO1A,DYNC1H1,FNDC3A,GABARAP,HPS1,HSP90B1,HSPA8,ITM2B,MSN,MYH9,MYO1C,PKM,PKN1,PPIB,RAB5C,RAB8A,SEC24C,SMAGP,TMEM168,UNC93B1,VAMP3,ACTN4,APP,ARCN1,CLINT1,CLTC,CNP,COPA,COPB1,COPB2,CTSB,CTSD,CXCR4,DVL1,EHD1,EPS15,FLNA,FLOT1,ITPR1,MVP,NEU1,P4HB,PDIA3,PLAA,PRDX5,PRF1,PSEN1,RAB10,RAB7A,RABEP1,SLC1A5,SYPL1,SYTL2,TLN1,TMED10,TPP1,ULK1,USP14,VAPA,VIM,YKT6,YWHAB
cytosolic small ribosomal subunit	8.31e-06	14	GO:0022627	CC	RPS11,RPS12,RPS17,RPS18,RPS2,RPS24,RPS5,RPS7,RPS8,RPS9,RPSA,RPS10,RPS15,RPS21
eukaryotic translation initiation factor 3 complex	8.21e-06	9	GO:0005852	CC	EIF3E,EIF3G,EIF3H,EIF3L,EIF3M,EIF3A,EIF3D,EIF3I,EIF3J
small ribosomal subunit	3.6e-06	17	GO:0015935	CC	RPS11,RPS12,RPS17,RPS18,RPS2,RPS24,RPS3,RPS5,RPS7,RPS8,RPS9,RPSA,DAP3,MRPS11,RPS10,RPS15,RPS21
nucleoplasm	1.07e-06	81	GO:0005654	CC	ACTG1,ASH2L,CDKN2AIP,CHD4,CREBBP,DAXX,EIF3E,EIF3L,ETS1,HCLS1,HDAC1,HDAC3,HNRNPF,KDM6A,LAS1L,MED20,MED21,MED29,MLL5,MTA2,MYO1C,PARP1,PHF12,POLR2B,PRPF19,RBBP4,RNPS1,RPS2,RUVBL1,SFPQ,SMARCC2,SON,SRSF1,SRSF2,SRSF5,SUPT4H1,THRAP3,TRIP12,UBAP2L,XRCC6,ATF4,CHD8,CPSF6,CREB3,CTCF,DDX20,DDX39B,EFTUD2,EP400,EZH1,GTF2A2,HIF1A,HIPK1,INTS1,KAT7,LSM10,MBD1,MED12,MGA,MKI67IP,OGT,POLA1,POLDIP3,POLR2E,PPP1CB,RBM1…
translation preinitiation complex	9.92e-07	9	GO:0070993	CC	EIF3E,EIF3G,EIF3H,EIF3L,EIF3M,EIF3A,EIF3D,EIF3I,EIF3J
eukaryotic 48S preinitiation complex	9.92e-07	9	GO:0033290	CC	EIF3E,EIF3G,EIF3H,EIF3L,EIF3M,EIF3A,EIF3D,EIF3I,EIF3J
eukaryotic 43S preinitiation complex	9.92e-07	9	GO:0016282	CC	EIF3E,EIF3G,EIF3H,EIF3L,EIF3M,EIF3A,EIF3D,EIF3I,EIF3J
nucleolus	2.01e-07	62	GO:0005730	CC	BCLAF1,BRIX1,CCND2,CDKN2AIP,DDX5,EIF3L,GNL2,GNL3L,GTPBP10,HSPA8,MS4A1,MSN,MYO1C,NSA2,NUP153,PARP1,PRNP,RPL23,RPL3,RPS24,RPS7,RPS9,SMARCA5,SPTBN1,SRSF5,WDR55,WDR74,XRN2,ABTB1,AFF4,BAZ2A,BHLHE40,CTCF,CTSB,DAP3,DDX24,DDX47,DHX9,EIF3A,EZR,GLTSCR2,GTPBP4,HIF1A,HSPA9,IMP3,ITPR1,MKI67IP,NFATC3,POLA1,POLR1A,PPP1CB,RBM14,RPL11,RPS10,SENP3,SIT1,SMG6,STAT1,TCEA1,TCF25,URB1,UTP15
ribosomal subunit	3.66e-10	32	GO:0044391	CC	MRPL52,RPL13,RPL19,RPL29,RPL3,RPL32,RPL37A,RPL7A,RPLP0,RPS11,RPS12,RPS17,RPS18,RPS2,RPS24,RPS3,RPS5,RPS7,RPS8,RPS9,RPSA,DAP3,MRPS11,RPL11,RPL14,RPL18,RPL18A,RPL38,RPS10,RPS15,RPS21,UBA52
cytosol	1.16e-11	92	GO:0005829	CC	ACTG1,ARFGEF2,ARPC1B,ATG13,ATP6V1E1,BAG6,CALR,CCND2,FNDC3A,HDAC1,HSP90B1,MAPK14,MCM3AP,MYH9,NCKAP1L,NFKB1,PFDN5,PLCG1,PPP5C,PRDX3,PTK2,RAP2A,RPL13,RPL19,RPL29,RPL3,RPL32,RPL37A,RPL7A,RPLP0,RPS11,RPS12,RPS17,RPS18,RPS2,RPS24,RPS5,RPS7,RPS8,RPS9,RPSA,SAMSN1,TCP1,TXN,VCP,ADRBK1,ARPC2,ATP6V1G1,BCL10,BCL2L1,C3H1ORF85,CCT3,CCT6A,CCT7,CDKN1B,CREB3,CST3,ENO1,EZR,GCFC1,ID2,LCP1,LYST,NFATC3,NFE2L2,NFKBIA,N…
cytosolic ribosome	2.74e-12	28	GO:0022626	CC	RPL13,RPL19,RPL29,RPL3,RPL32,RPL37A,RPL7A,RPLP0,RPS11,RPS12,RPS17,RPS18,RPS2,RPS24,RPS5,RPS7,RPS8,RPS9,RPSA,RPL11,RPL14,RPL18,RPL18A,RPL38,RPS10,RPS15,RPS21,UBA52
cytosolic part	1.94e-12	39	GO:0044445	CC	BAG6,PFDN5,PRDX3,RPL13,RPL19,RPL29,RPL3,RPL32,RPL37A,RPL7A,RPLP0,RPS11,RPS12,RPS17,RPS18,RPS2,RPS24,RPS5,RPS7,RPS8,RPS9,RPSA,TCP1,CCT3,CCT6A,CCT7,ENO1,PDRG1,PFDN1,PFKP,RPL11,RPL14,RPL18,RPL18A,RPL38,RPS10,RPS15,RPS21,UBA52
nuclear lumen	7.81e-15	146	GO:0031981	CC	ACTG1,ASH2L,BAZ1B,BCLAF1,BRIX1,CCND2,CDKN2AIP,CFL1,CHD4,CREBBP,DAXX,DDX5,EIF3E,EIF3L,ERCC4,ETS1,GNL2,GNL3L,GTPBP10,HCLS1,HDAC1,HDAC3,HIST1H1D,HNRNPF,HSPA8,IRF4,KDM6A,LAS1L,MED20,MED21,MED29,MLL5,MS4A1,MSN,MTA2,MYO1C,NSA2,NUP153,PARP1,PHF12,POLR2B,PRNP,PRPF19,RAD21,RBBP4,RNPS1,RPL23,RPL3,RPS2,RPS24,RPS7,RPS9,RUVBL1,SFPQ,SMARCA4,SMARCA5,SMARCC2,SMCHD1,SON,SPTBN1,SRSF1,SRSF2,SRSF5,SUPT4H1,TCP1,THRAP…
intracellular non-membrane-bounded organelle	5.16e-16	241	GO:0043232	CC	ACTG1,ACTN1,ALDOA,ARFGEF2,ARPC1B,ATP5B,BAZ1B,BCLAF1,BIN2,BRIX1,CCND2,CDC25B,CDKN2AIP,CFL1,CHD4,CKAP5,CLK3,CORO1A,CREBBP,CSK,DAXX,DDX5,DYNC1H1,DYNLL2,EIF2C2,EIF3L,ERCC4,GABARAP,GNAI3,GNL2,GNL3L,GTPBP10,HDAC1,HDAC3,HIST1H1D,HOOK3,HP1BP3,HSPA8,IRF4,JAK1,KARS,MAPK14,MCM3,MRPL52,MS4A1,MSN,MYCBP2,MYH9,MYL6,MYO1C,NSA2,NUMA1,NUP153,PARP1,PHF12,PRNP,PRPF19,PTK2,PTK2B,RAB8A,RAD21,RBM39,RPL13,RPL19,RPL23,RP…
non-membrane-bounded organelle	5.16e-16	241	GO:0043228	CC	ACTG1,ACTN1,ALDOA,ARFGEF2,ARPC1B,ATP5B,BAZ1B,BCLAF1,BIN2,BRIX1,CCND2,CDC25B,CDKN2AIP,CFL1,CHD4,CKAP5,CLK3,CORO1A,CREBBP,CSK,DAXX,DDX5,DYNC1H1,DYNLL2,EIF2C2,EIF3L,ERCC4,GABARAP,GNAI3,GNL2,GNL3L,GTPBP10,HDAC1,HDAC3,HIST1H1D,HOOK3,HP1BP3,HSPA8,IRF4,JAK1,KARS,MAPK14,MCM3,MRPL52,MS4A1,MSN,MYCBP2,MYH9,MYL6,MYO1C,NSA2,NUMA1,NUP153,PARP1,PHF12,PRNP,PRPF19,PTK2,PTK2B,RAB8A,RAD21,RBM39,RPL13,RPL19,RPL23,RP…
membrane-enclosed lumen	5.04e-16	167	GO:0031974	CC	ACTG1,ASH2L,ATP5B,BAZ1B,BCLAF1,BRIX1,CALR,CCND2,CDKN2AIP,CFL1,CHD4,CREBBP,DAXX,DDX5,EIF3E,EIF3L,ERCC4,ETS1,GNL2,GNL3L,GTPBP10,HCLS1,HDAC1,HDAC3,HIST1H1D,HNRNPF,HSP90B1,HSPA8,IRF4,KDM6A,KIAA1967,LAS1L,MED20,MED21,MED29,MLL5,MRPL52,MS4A1,MSN,MTA2,MYO1C,NDUFA9,NDUFS1,NSA2,NUP153,OS9,PARP1,PHF12,POLR2B,PPIB,PRNP,PRPF19,RAD21,RBBP4,RNPS1,RPL23,RPL3,RPS2,RPS24,RPS7,RPS9,RUVBL1,SFPQ,SMARCA4,SMARCA5,SMAR…
organelle lumen	4.35e-16	165	GO:0043233	CC	ACTG1,ASH2L,ATP5B,BAZ1B,BCLAF1,BRIX1,CALR,CCND2,CDKN2AIP,CFL1,CHD4,CREBBP,DAXX,DDX5,EIF3E,EIF3L,ERCC4,ETS1,GNL2,GNL3L,GTPBP10,HCLS1,HDAC1,HDAC3,HIST1H1D,HNRNPF,HSP90B1,HSPA8,IRF4,KDM6A,KIAA1967,LAS1L,MED20,MED21,MED29,MLL5,MRPL52,MS4A1,MSN,MTA2,MYO1C,NDUFA9,NSA2,NUP153,OS9,PARP1,PHF12,POLR2B,PPIB,PRNP,PRPF19,RAD21,RBBP4,RNPS1,RPL23,RPL3,RPS2,RPS24,RPS7,RPS9,RUVBL1,SFPQ,SMARCA4,SMARCA5,SMARCC2,SMC…
intracellular organelle lumen	3.83e-16	165	GO:0070013	CC	ACTG1,ASH2L,ATP5B,BAZ1B,BCLAF1,BRIX1,CALR,CCND2,CDKN2AIP,CFL1,CHD4,CREBBP,DAXX,DDX5,EIF3E,EIF3L,ERCC4,ETS1,GNL2,GNL3L,GTPBP10,HCLS1,HDAC1,HDAC3,HIST1H1D,HNRNPF,HSP90B1,HSPA8,IRF4,KDM6A,KIAA1967,LAS1L,MED20,MED21,MED29,MLL5,MRPL52,MS4A1,MSN,MTA2,MYO1C,NDUFA9,NSA2,NUP153,OS9,PARP1,PHF12,POLR2B,PPIB,PRNP,PRPF19,RAD21,RBBP4,RNPS1,RPL23,RPL3,RPS2,RPS24,RPS7,RPS9,RUVBL1,SFPQ,SMARCA4,SMARCA5,SMARCC2,SMC…
cytoplasmic part	2.07e-17	354	GO:0044444	CC	ACTG1,ACTN1,ADH5,AGFG1,AMFR,ARFGEF2,ARL6IP5,ARPC1B,ASH1L,ATG13,ATP5B,ATP6V1E1,BAG6,BICD2,CALR,CCND2,CCNY,CERS2,CFL1,CKAP5,CLIC1,CLK3,CNOT1,COG1,COPG1,CORO1A,CSDE1,CSK,CTSC,CTSS,DDX23,DNAJC14,DYNC1H1,EDEM1,EIF2C2,EIF3E,EIF3G,EIF3H,EIF3L,EIF3M,EIF5A,ELOVL1,EMC3,ERGIC3,FAM134A,FNDC3A,GABARAP,GNAI3,GNL3L,GTPBP10,HDAC1,HDDC2,HNRNPU,HOOK3,HPS1,HSP90B1,HSPA8,IFIT3,ITM2B,KARS,KDELR1,KIAA1967,LAP3,LBR,MAP…
cell part	1.95e-17	736	GO:0044464	CC	ACTG1,ACTN1,ADH5,AES,AGFG1,ALDOA,AMFR,API5,ARFGEF2,ARHGAP30,ARL6IP5,ARPC1B,ASH1L,ASH2L,ATG13,ATP5B,ATP6V1E1,B2M,BAG6,BAZ1B,BCL2A1,BCLAF1,BICD2,BIN2,BRD2,BRIX1,BTG1,CALR,CCND2,CCND3,CCNL2,CCNY,CCR7,CD247,CD3D,CD3E,CD3G,CD48,CD53,CD86,CDC25B,CDKN2AIP,CERS2,CFL1,CHD4,CHMP5,CHTF8,CKAP5,CLIC1,CLK3,CNOT1,COG1,COPG1,CORO1A,CREBBP,CSDE1,CSK,CSNK1G2,CTSC,CTSS,CUL1,DAXX,DAZAP2,DDIT3,DDX19A,DDX23,DDX5,DHX15…
cell	1.95e-17	736	GO:0005623	CC	ACTG1,ACTN1,ADH5,AES,AGFG1,ALDOA,AMFR,API5,ARFGEF2,ARHGAP30,ARL6IP5,ARPC1B,ASH1L,ASH2L,ATG13,ATP5B,ATP6V1E1,B2M,BAG6,BAZ1B,BCL2A1,BCLAF1,BICD2,BIN2,BRD2,BRIX1,BTG1,CALR,CCND2,CCND3,CCNL2,CCNY,CCR7,CD247,CD3D,CD3E,CD3G,CD48,CD53,CD86,CDC25B,CDKN2AIP,CERS2,CFL1,CHD4,CHMP5,CHTF8,CKAP5,CLIC1,CLK3,CNOT1,COG1,COPG1,CORO1A,CREBBP,CSDE1,CSK,CSNK1G2,CTSC,CTSS,CUL1,DAXX,DAZAP2,DDIT3,DDX19A,DDX23,DDX5,DHX15…
ribonucleoprotein complex	2.51e-18	94	GO:0030529	CC	ACTG1,API5,CALR,DDX23,DDX5,DHX15,EEF2,EIF2C2,EIF3E,EIF3G,EIF3H,EIF3L,EIF3M,HNRNPD,HNRNPF,HNRNPU,HSPA8,KIAA1967,MRPL52,NSA2,PRPF19,PRPF8,RPL13,RPL19,RPL23,RPL28,RPL29,RPL3,RPL32,RPL37A,RPL4,RPL7A,RPLP0,RPS11,RPS12,RPS17,RPS18,RPS2,RPS24,RPS3,RPS5,RPS7,RPS8,RPS9,RPSA,SF3B2,SF3B3,SNRNP200,SNRPD2,SQSTM1,SRSF1,SRSF2,UHMK1,XPO1,YBX1,ACTN4,APOBEC3B,CASP8,CNOT7,CPSF6,DAP3,DDX39B,DDX6,DHX8,DHX9,DYRK1A,EFT…
nuclear part	3.22e-20	186	GO:0044428	CC	ACTG1,API5,ASH2L,BAZ1B,BCLAF1,BRIX1,CCND2,CDKN2AIP,CERS2,CFL1,CHD4,CLIC1,CREBBP,DAXX,DDX19A,DDX23,DDX5,DHX15,EIF3E,EIF3L,EIF5A,ERCC4,ETS1,GNL2,GNL3L,GTPBP10,HCLS1,HDAC1,HDAC3,HIST1H1D,HNRNPF,HNRNPU,HSPA8,IRF4,KDM5A,KDM6A,KIAA1967,KPNB1,LAS1L,LBR,MED20,MED21,MED29,MLL5,MS4A1,MSN,MTA2,MYH9,MYO1C,NIPBL,NSA2,NUP153,PARP1,PHF12,PLCG1,POLR2B,PRNP,PRPF19,PRPF8,RAD21,RANBP2,RBBP4,RNPS1,RPL23,RPL3,RPS2,RP…
protein complex	2.56e-20	252	GO:0043234	CC	ACTG1,ASH2L,ATG13,ATP5B,ATP6V1E1,B2M,BAG6,BAZ1B,BIN2,CALR,CCND2,CCND3,CCNY,CD247,CD3D,CD3E,CD3G,CDC25B,CHD4,CKAP5,CLIC1,COPG1,CORO1A,CREBBP,CUL1,DDX19A,DYNC1H1,DYNLL2,EIF2C2,EIF3E,EIF3G,EIF3H,EIF3L,EIF3M,EIF5A,EMC3,ERCC4,ETS1,GABARAP,GNAI3,HCLS1,HDAC1,HDAC3,HNRNPU,HOOK3,HSPA8,ITGB2,KDM5A,KDM6A,KIAA1967,KPNB1,LAS1L,MAPK14,MCM3,MCM7,MED20,MED21,MED29,MLL5,MTA2,MYH9,MYL6,MYO1C,NCKAP1L,NDUFS1,NIPBL,N…
nucleus	2.2e-22	369	GO:0005634	CC	ACTG1,AES,AGFG1,API5,ASH1L,ASH2L,BAG6,BAZ1B,BCLAF1,BRD2,BRIX1,BTG1,CALR,CCND2,CCND3,CCNL2,CCNY,CDC25B,CDKN2AIP,CERS2,CFL1,CHD4,CHMP5,CHTF8,CLIC1,CLK3,COPG1,CREBBP,DAXX,DAZAP2,DDIT3,DDX19A,DDX23,DDX5,DHX15,DPP8,EIF3E,EIF3G,EIF3L,EIF5A,ELK1,ERCC4,ETS1,FBXO18,GATAD2B,GNL2,GNL3L,GTPBP10,HCLS1,HDAC1,HDAC3,HDGF,HIST1H1D,HNRNPD,HNRNPF,HNRNPU,HP1BP3,HSPA8,IFRD1,IRF4,IRF5,ITM2B,JAK1,KDM5A,KDM5C,KDM6A,KIAA…
macromolecular complex	6.31e-29	323	GO:0032991	CC	ACTG1,API5,ASH2L,ATG13,ATP5B,ATP6V1E1,B2M,BAG6,BAZ1B,BIN2,CALR,CCND2,CCND3,CCNY,CD247,CD3D,CD3E,CD3G,CDC25B,CHD4,CKAP5,CLIC1,COPG1,CORO1A,CREBBP,CUL1,DDX19A,DDX23,DDX5,DHX15,DYNC1H1,DYNLL2,EEF2,EIF2C2,EIF3E,EIF3G,EIF3H,EIF3L,EIF3M,EIF5A,EMC3,ERCC4,ETS1,GABARAP,GNAI3,HCLS1,HDAC1,HDAC3,HIST1H1D,HNRNPD,HNRNPF,HNRNPU,HOOK3,HP1BP3,HSPA8,IRF4,ITGB2,KDM5A,KDM6A,KIAA1967,KPNB1,LAS1L,MAPK14,MCM3,MCM7,MED2…
organelle part	3.3e-29	382	GO:0044422	CC	ACTG1,ACTN1,AMFR,API5,ARFGEF2,ARL6IP5,ASH2L,ATP5B,BAZ1B,BCLAF1,BIN2,BRIX1,CALR,CCND2,CDC25B,CDKN2AIP,CERS2,CFL1,CHD4,CKAP5,CLIC1,CNOT1,COPG1,CORO1A,CREBBP,CSDE1,CSK,DAXX,DDX19A,DDX23,DDX5,DHX15,DNAJC14,DYNC1H1,DYNLL2,EDEM1,EIF3E,EIF3L,EIF5A,EMC3,ERCC4,ERGIC3,ETS1,FNDC3A,GABARAP,GNAI3,GNL2,GNL3L,GTPBP10,HCLS1,HDAC1,HDAC3,HIST1H1D,HNRNPF,HNRNPU,HOOK3,HP1BP3,HSP90B1,HSPA8,IRF4,ITM2B,KDELR1,KDM5A,KDM…
cytoplasm	1.53e-29	516	GO:0005737	CC	ACTG1,ACTN1,ADH5,AGFG1,AMFR,ARFGEF2,ARL6IP5,ARPC1B,ASH1L,ATG13,ATP5B,ATP6V1E1,BAG6,BCL2A1,BICD2,BIN2,BRD2,BTG1,CALR,CCND2,CCND3,CCNY,CD247,CDC25B,CERS2,CFL1,CHD4,CKAP5,CLIC1,CLK3,CNOT1,COG1,COPG1,CORO1A,CREBBP,CSDE1,CSK,CSNK1G2,CTSC,CTSS,DAZAP2,DDIT3,DDX19A,DDX23,DNAJC14,DPP8,DYNC1H1,DYNLL2,EDEM1,EEF2,EIF2C2,EIF3E,EIF3G,EIF3H,EIF3L,EIF3M,EIF5A,ELOVL1,EMC3,ERGIC3,ETF1,FAM134A,FNDC3A,G3BP2,GABARAP,…
intracellular organelle part	9.97e-30	378	GO:0044446	CC	ACTG1,AMFR,API5,ARFGEF2,ARL6IP5,ASH2L,ATP5B,BAZ1B,BCLAF1,BIN2,BRIX1,CALR,CCND2,CDC25B,CDKN2AIP,CERS2,CFL1,CHD4,CKAP5,CLIC1,CNOT1,COPG1,CORO1A,CREBBP,CSDE1,CSK,DAXX,DDX19A,DDX23,DDX5,DHX15,DNAJC14,DYNC1H1,DYNLL2,EDEM1,EIF3E,EIF3L,EIF5A,EMC3,ERCC4,ERGIC3,ETS1,GABARAP,GNAI3,GNL2,GNL3L,GTPBP10,HCLS1,HDAC1,HDAC3,HIST1H1D,HNRNPF,HNRNPU,HOOK3,HP1BP3,HSP90B1,HSPA8,IRF4,ITM2B,KDELR1,KDM5A,KDM6A,KIAA1967,K…
intracellular membrane-bounded organelle	1.42e-30	552	GO:0043231	CC	ACTG1,ADH5,AES,AGFG1,AMFR,API5,ARFGEF2,ARL6IP5,ASH1L,ASH2L,ATP5B,ATP6V1E1,BAG6,BAZ1B,BCLAF1,BICD2,BRD2,BRIX1,BTG1,CALR,CCND2,CCND3,CCNL2,CCNY,CD86,CDC25B,CDKN2AIP,CERS2,CFL1,CHD4,CHMP5,CHTF8,CLIC1,CLK3,CNOT1,COG1,COPG1,CORO1A,CREBBP,CSDE1,CSK,CTSC,CTSS,DAXX,DAZAP2,DDIT3,DDX19A,DDX23,DDX5,DHX15,DNAJC14,DPP8,DYNC1H1,EDEM1,EIF3E,EIF3G,EIF3L,EIF5A,ELK1,ELOVL1,EMC3,ERCC4,ERGIC3,ETS1,F2R,FAM134A,FBXO18…
membrane-bounded organelle	4.36e-31	555	GO:0043227	CC	ACTG1,ACTN1,ADH5,AES,AGFG1,ALDOA,AMFR,API5,ARFGEF2,ARL6IP5,ASH1L,ASH2L,ATP5B,ATP6V1E1,BAG6,BAZ1B,BCLAF1,BICD2,BRD2,BRIX1,BTG1,CALR,CCND2,CCND3,CCNL2,CCNY,CD86,CDC25B,CDKN2AIP,CERS2,CFL1,CHD4,CHMP5,CHTF8,CLIC1,CLK3,CNOT1,COG1,COPG1,CORO1A,CREBBP,CSDE1,CSK,CTSC,CTSS,DAXX,DAZAP2,DDIT3,DDX19A,DDX23,DDX5,DHX15,DNAJC14,DPP8,DYNC1H1,EDEM1,EIF3E,EIF3G,EIF3L,EIF5A,ELK1,ELOVL1,EMC3,ERCC4,ERGIC3,ETS1,F2R,FA…
organelle	6.74e-38	620	GO:0043226	CC	ACTG1,ACTN1,ADH5,AES,AGFG1,ALDOA,AMFR,API5,ARFGEF2,ARL6IP5,ARPC1B,ASH1L,ASH2L,ATP5B,ATP6V1E1,BAG6,BAZ1B,BCLAF1,BICD2,BIN2,BRD2,BRIX1,BTG1,CALR,CCND2,CCND3,CCNL2,CCNY,CD86,CDC25B,CDKN2AIP,CERS2,CFL1,CHD4,CHMP5,CHTF8,CKAP5,CLIC1,CLK3,CNOT1,COG1,COPG1,CORO1A,CREBBP,CSDE1,CSK,CTSC,CTSS,DAXX,DAZAP2,DDIT3,DDX19A,DDX23,DDX5,DHX15,DNAJC14,DPP8,DYNC1H1,DYNLL2,EDEM1,EIF2C2,EIF3E,EIF3G,EIF3L,EIF5A,ELK1,ELOV…
intracellular organelle	4.42e-38	619	GO:0043229	CC	ACTG1,ACTN1,ADH5,AES,AGFG1,ALDOA,AMFR,API5,ARFGEF2,ARL6IP5,ARPC1B,ASH1L,ASH2L,ATP5B,ATP6V1E1,BAG6,BAZ1B,BCLAF1,BICD2,BIN2,BRD2,BRIX1,BTG1,CALR,CCND2,CCND3,CCNL2,CCNY,CD86,CDC25B,CDKN2AIP,CERS2,CFL1,CHD4,CHMP5,CHTF8,CKAP5,CLIC1,CLK3,CNOT1,COG1,COPG1,CORO1A,CREBBP,CSDE1,CSK,CTSC,CTSS,DAXX,DAZAP2,DDIT3,DDX19A,DDX23,DDX5,DHX15,DNAJC14,DPP8,DYNC1H1,DYNLL2,EDEM1,EIF2C2,EIF3E,EIF3G,EIF3L,EIF5A,ELK1,ELOV…
intracellular	5.65e-41	705	GO:0005622	CC	ACTG1,ACTN1,ADH5,AES,AGFG1,ALDOA,AMFR,API5,ARFGEF2,ARHGAP30,ARL6IP5,ARPC1B,ASH1L,ASH2L,ATG13,ATP5B,ATP6V1E1,BAG6,BAZ1B,BCL2A1,BCLAF1,BICD2,BIN2,BRD2,BRIX1,BTG1,CALR,CCND2,CCND3,CCNL2,CCNY,CCR7,CD247,CD86,CDC25B,CDKN2AIP,CERS2,CFL1,CHD4,CHMP5,CHTF8,CKAP5,CLIC1,CLK3,CNOT1,COG1,COPG1,CORO1A,CREBBP,CSDE1,CSK,CSNK1G2,CTSC,CTSS,CUL1,DAXX,DAZAP2,DDIT3,DDX19A,DDX23,DDX5,DHX15,DNAJC14,DPP8,DYNC1H1,DYNLL2,…
intracellular part	1.95e-44	691	GO:0044424	CC	ACTG1,ACTN1,ADH5,AES,AGFG1,ALDOA,AMFR,API5,ARFGEF2,ARL6IP5,ARPC1B,ASH1L,ASH2L,ATG13,ATP5B,ATP6V1E1,BAG6,BAZ1B,BCL2A1,BCLAF1,BICD2,BIN2,BRD2,BRIX1,BTG1,CALR,CCND2,CCND3,CCNL2,CCNY,CD247,CD86,CDC25B,CDKN2AIP,CERS2,CFL1,CHD4,CHMP5,CHTF8,CKAP5,CLIC1,CLK3,CNOT1,COG1,COPG1,CORO1A,CREBBP,CSDE1,CSK,CSNK1G2,CTSC,CTSS,CUL1,DAXX,DAZAP2,DDIT3,DDX19A,DDX23,DDX5,DHX15,DNAJC14,DPP8,DYNC1H1,DYNLL2,EDEM1,EEF2,EIF…
kinase binding	0.0332	35	GO:0019900	MF	ATG13,CCND2,CCND3,CCNL2,CCNY,CDC25B,HCLS1,ITGB2,MSN,PKN1,PRDX3,PTK2,PTPRC,SQSTM1,STAT3,TAX1BP1,TPR,ADIPOR1,BCL10,BCL2L1,CDC42,COPB2,DVL1,FLNA,HIF1A,JTB,LCK,MAP3K1,MAVS,PJA2,PPP1CB,RB1CC1,SIT1,ULK1,USF1
actin binding	0.0329	31	GO:0003779	MF	ACTN1,ARPC1B,CFL1,CORO1A,MYH9,MYO1C,PTK2,SPTBN1,WASF2,ACTN4,ARPC2,ARPC5L,CFL2,CNN2,CXCR4,EZR,FLNA,FLNB,FMNL3,FXYD5,GMFG,LCP1,MACF1,PHACTR4,PXK,TLN1,TMSB10,TRPM7,WDR1,WDR82,WIPF1
hydrolase activity	0.0317	157	GO:0016787	MF	ATP2B4,ATP5B,ATP6V1E1,CDC25B,CHD4,CTSC,CTSS,DDX17,DDX19A,DDX23,DDX5,DHX15,DPP8,DUSP1,DYNC1H1,DYNLL2,EDEM1,EEF2,EIF2C2,ERCC4,FBXO18,GNAI3,GNL3L,GTPBP10,HBS1L,HDAC1,HDAC3,HDDC2,LAP3,MCM3,MCM7,MTA2,MYH9,MYL6,MYO1C,NKIRAS2,PARK7,PLCG1,PPP5C,PSMA7,PSMB10,PSMB9,PSMC1,PSMC3,PSMC4,PTPRC,RAP2A,RBBP4,RNASEH1,RUVBL1,SAMHD1,SCPEP1,SENP6,SENP7,SIRT2,SMARCA4,SMARCA5,SNRNP200,TTF2,TUBA4A,VCP,XRCC6,XRN2,AARS,ACP…
protein kinase binding	0.0301	33	GO:0019901	MF	ATG13,CCND2,CCND3,CCNL2,CCNY,CDC25B,HCLS1,ITGB2,MSN,PKN1,PRDX3,PTK2,PTPRC,SQSTM1,STAT3,TPR,ADIPOR1,BCL10,BCL2L1,CDC42,COPB2,DVL1,FLNA,HIF1A,JTB,LCK,MAP3K1,MAVS,PJA2,PPP1CB,RB1CC1,ULK1,USF1
threonine-type peptidase activity	0.0112	8	GO:0070003	MF	PSMA7,PSMB10,PSMB9,PSMA5,PSMB2,PSMB3,PSMB4,PSMB8
threonine-type endopeptidase activity	0.0112	8	GO:0004298	MF	PSMA7,PSMB10,PSMB9,PSMA5,PSMB2,PSMB3,PSMB4,PSMB8
translation initiation factor activity	0.00602	11	GO:0003743	MF	EIF2C2,EIF3G,EIF3M,EIF2B4,EIF2S2,EIF3A,EIF3I,EIF3J,EIF4A1,EIF4G2,EIF5
structural constituent of ribosome	0.00353	32	GO:0003735	MF	MRPL52,RPL13,RPL19,RPL23,RPL28,RPL29,RPL3,RPL32,RPL37A,RPL4,RPLP0,RPS11,RPS12,RPS17,RPS18,RPS2,RPS24,RPS3,RPS5,RPS7,RPS8,RPS9,RPSA,MRPS11,RPL11,RPL14,RPL18,RPL18A,RPL38,RPS15,RPS21,UBA52
ATPase activity	0.000815	39	GO:0016887	MF	ATP2B4,ATP5B,ATP6V1E1,CHD4,DDX17,DDX19A,DDX23,DDX5,DHX15,DYNC1H1,FBXO18,MCM7,MYH9,MYL6,RBBP4,RUVBL1,SMARCA4,SMARCA5,SNRNP200,TTF2,XRCC6,ATAD1,ATP13A1,ATP1A1,ATP5A1,ATP6V0D1,CHD6,CHD8,DDX20,DDX24,DDX39A,DDX39B,DDX47,DDX55,DDX6,DHX8,DHX9,EIF4A1,TAP1
hydrolase activity, acting on acid anhydrides, in phosphorus-containing anhydrides	0.000639	70	GO:0016818	MF	ATP2B4,ATP5B,ATP6V1E1,CHD4,DDX17,DDX19A,DDX23,DDX5,DHX15,DYNC1H1,DYNLL2,EEF2,FBXO18,GNAI3,GNL3L,GTPBP10,HBS1L,MCM3,MCM7,MYH9,MYL6,MYO1C,NKIRAS2,PSMC1,PSMC3,PSMC4,RAP2A,RBBP4,RUVBL1,SMARCA4,SMARCA5,SNRNP200,TTF2,TUBA4A,VCP,XRCC6,ATAD1,ATP13A1,ATP1A1,ATP5A1,ATP6V0D1,CHD6,CHD8,DDX20,DDX24,DDX39A,DDX39B,DDX47,DDX55,DDX6,DHX8,DHX9,DNM2,EFTUD2,EHD1,EIF4A1,EP400,GNAI2,GNB2,GPN1,GTPBP4,MYO1F,MYO9B,NUDT3,…
pyrophosphatase activity	0.000546	70	GO:0016462	MF	ATP2B4,ATP5B,ATP6V1E1,CHD4,DDX17,DDX19A,DDX23,DDX5,DHX15,DYNC1H1,DYNLL2,EEF2,FBXO18,GNAI3,GNL3L,GTPBP10,HBS1L,MCM3,MCM7,MYH9,MYL6,MYO1C,NKIRAS2,PSMC1,PSMC3,PSMC4,RAP2A,RBBP4,RUVBL1,SMARCA4,SMARCA5,SNRNP200,TTF2,TUBA4A,VCP,XRCC6,ATAD1,ATP13A1,ATP1A1,ATP5A1,ATP6V0D1,CHD6,CHD8,DDX20,DDX24,DDX39A,DDX39B,DDX47,DDX55,DDX6,DHX8,DHX9,DNM2,EFTUD2,EHD1,EIF4A1,EP400,GNAI2,GNB2,GPN1,GTPBP4,MYO1F,MYO9B,NUDT3,…
anion binding	0.000488	176	GO:0043168	MF	ACTG1,ADH5,APBB1IP,ATP2B4,ATP5B,BIN2,CHD4,CLK3,CSK,CSNK1G2,DDX17,DDX19A,DDX23,DDX5,DHX15,DOCK10,DYNC1H1,EEF2,FBXO18,FGD2,GIMAP5,GNAI3,GNL2,GNL3L,GTPBP10,HBS1L,HDGF,HSP90B1,HSPA8,ITK,ITM2B,JAK1,KARS,MAPK14,MCM3,MCM7,MYH9,MYO1C,NEK8,NKIRAS2,OAS1X,P4HA2,PHF12,PIM1,PKN1,PLCG1,PSMC1,PSMC3,PSMC4,PTK2,PTK2B,PTPRC,QARS,RAB5C,RAB8A,RAF1,RAP2A,RPS6KA1,RUVBL1,SARS,SIRT2,SMARCA4,SMARCA5,SMCHD1,SNRNP200,SPTBN…
hydrolase activity, acting on acid anhydrides	0.000419	71	GO:0016817	MF	ATP2B4,ATP5B,ATP6V1E1,CHD4,DDX17,DDX19A,DDX23,DDX5,DHX15,DYNC1H1,DYNLL2,EEF2,FBXO18,GNAI3,GNL3L,GTPBP10,HBS1L,MCM3,MCM7,MYH9,MYL6,MYO1C,NKIRAS2,PSMC1,PSMC3,PSMC4,RAP2A,RBBP4,RUVBL1,SMARCA4,SMARCA5,SNRNP200,TTF2,TUBA4A,VCP,XRCC6,ATAD1,ATP13A1,ATP1A1,ATP5A1,ATP6V0D1,ATP6V1G1,CHD6,CHD8,DDX20,DDX24,DDX39A,DDX39B,DDX47,DDX55,DDX6,DHX8,DHX9,DNM2,EFTUD2,EHD1,EIF4A1,EP400,GNAI2,GNB2,GPN1,GTPBP4,MYO1F,MYO…
nucleoside-triphosphatase activity	0.000183	69	GO:0017111	MF	ATP2B4,ATP5B,ATP6V1E1,CHD4,DDX17,DDX19A,DDX23,DDX5,DHX15,DYNC1H1,DYNLL2,EEF2,FBXO18,GNAI3,GNL3L,GTPBP10,HBS1L,MCM3,MCM7,MYH9,MYL6,MYO1C,NKIRAS2,PSMC1,PSMC3,PSMC4,RAP2A,RBBP4,RUVBL1,SMARCA4,SMARCA5,SNRNP200,TTF2,TUBA4A,VCP,XRCC6,ATAD1,ATP13A1,ATP1A1,ATP5A1,ATP6V0D1,CHD6,CHD8,DDX20,DDX24,DDX39A,DDX39B,DDX47,DDX55,DDX6,DHX8,DHX9,DNM2,EFTUD2,EHD1,EIF4A1,EP400,GNAI2,GNB2,GPN1,GTPBP4,MYO1F,MYO9B,RAB7A,…
ATPase activity, coupled	8.33e-05	36	GO:0042623	MF	ATP2B4,ATP5B,ATP6V1E1,CHD4,DDX17,DDX19A,DDX23,DDX5,DHX15,FBXO18,MCM7,MYH9,MYL6,RBBP4,RUVBL1,SMARCA4,SNRNP200,TTF2,XRCC6,ATP13A1,ATP1A1,ATP5A1,ATP6V0D1,CHD6,CHD8,DDX20,DDX24,DDX39A,DDX39B,DDX47,DDX55,DDX6,DHX8,DHX9,EIF4A1,TAP1
adenyl ribonucleotide binding	4.58e-05	113	GO:0032559	MF	ACTG1,ATP2B4,ATP5B,CHD4,CLK3,CSK,CSNK1G2,DDX17,DDX19A,DDX23,DDX5,DHX15,DYNC1H1,FBXO18,HSP90B1,HSPA8,ITK,ITM2B,JAK1,KARS,MAPK14,MCM3,MCM7,MYH9,MYO1C,NEK8,OAS1X,PIM1,PKN1,PSMC1,PSMC3,PSMC4,PTK2,PTK2B,QARS,RAF1,RPS6KA1,RUVBL1,SARS,SMARCA4,SMARCA5,SMCHD1,SNRNP200,TCP1,TPR,TTF2,UBE2M,UHMK1,VCP,WARS,AARS,ACTR1A,ADCY7,ADRBK1,ATAD1,ATP13A1,ATP1A1,ATP5A1,CAMK2G,CCT3,CCT6A,CCT7,CCT8,CHD6,CHD8,CSNK2A1,DDX20…
adenyl nucleotide binding	2.87e-05	114	GO:0030554	MF	ACTG1,ATP2B4,ATP5B,CHD4,CLK3,CSK,CSNK1G2,DDX17,DDX19A,DDX23,DDX5,DHX15,DYNC1H1,FBXO18,HSP90B1,HSPA8,ITK,ITM2B,JAK1,KARS,MAPK14,MCM3,MCM7,MYH9,MYO1C,NEK8,OAS1X,PIM1,PKN1,PSMC1,PSMC3,PSMC4,PTK2,PTK2B,QARS,RAF1,RPS6KA1,RUVBL1,SARS,SMARCA4,SMARCA5,SMCHD1,SNRNP200,TCP1,TPR,TTF2,UBE2M,UHMK1,VCP,WARS,AARS,ACTR1A,ADCY7,ADRBK1,ATAD1,ATP13A1,ATP1A1,ATP5A1,CAMK2G,CCT3,CCT6A,CCT7,CCT8,CHD6,CHD8,CSNK2A1,DDX20…
ATP binding	2.41e-05	113	GO:0005524	MF	ACTG1,ATP2B4,ATP5B,CHD4,CLK3,CSK,CSNK1G2,DDX17,DDX19A,DDX23,DDX5,DHX15,DYNC1H1,FBXO18,HSP90B1,HSPA8,ITK,ITM2B,JAK1,KARS,MAPK14,MCM3,MCM7,MYH9,MYO1C,NEK8,OAS1X,PIM1,PKN1,PSMC1,PSMC3,PSMC4,PTK2,PTK2B,QARS,RAF1,RPS6KA1,RUVBL1,SARS,SMARCA4,SMARCA5,SMCHD1,SNRNP200,TCP1,TPR,TTF2,UBE2M,UHMK1,VCP,WARS,AARS,ACTR1A,ADCY7,ADRBK1,ATAD1,ATP13A1,ATP1A1,ATP5A1,CAMK2G,CCT3,CCT6A,CCT7,CCT8,CHD6,CHD8,CSNK2A1,DDX20…
enzyme binding	2.07e-05	85	GO:0019899	MF	ACTG1,ATG13,BICD2,BTG1,CALR,CCND2,CCND3,CCNL2,CCNY,CDC25B,CUL1,DAXX,DOCK10,HCLS1,HDAC1,HDAC3,HSP90B1,ITGB2,KIAA1967,MLL5,MSN,NIPBL,PCBP2,PIAS1,PKN1,PPP1R37,PRDX3,PTK2,PTPRC,RAB8A,RBBP4,SIRT2,SQSTM1,STAT3,TAX1BP1,TPR,TXNIP,VCP,ADIPOR1,ATP6V1G1,ATPIF1,BCL10,BCL2L1,CASP8,CAT,CD74,CDC42,CDKN1B,CFLAR,COPB2,CXCR4,DVL1,EIF2AK3,FLNA,FMNL3,GNB2,GOLGA5,HERC2,HIF1A,HSPA9,JTB,LCK,MAP3K1,MAVS,NFKBIA,PHACTR4,P…
translation factor activity, nucleic acid binding	8.2e-06	18	GO:0008135	MF	EEF2,EIF2C2,EIF3G,EIF3M,EIF5A,ETF1,HBS1L,EEF1D,EEF1G,EIF2B4,EIF2S2,EIF3A,EIF3I,EIF3J,EIF4A1,EIF4G2,EIF5,TUFM
nucleic acid binding	6.19e-06	212	GO:0003676	MF	AGFG1,ASH1L,ASH2L,BCLAF1,CALR,CERS2,CHD4,CHTF8,CREBBP,CSDE1,DDIT3,DDX17,DDX19A,DDX23,DDX5,DHX15,EEF2,EIF2C2,EIF3G,EIF3M,EIF4B,EIF5A,ELK1,ERCC4,ETF1,ETS1,FBXO18,G3BP2,GATAD2B,HBS1L,HDAC1,HDAC3,HDGF,HIST1H1D,HNRNPD,HNRNPF,HP1BP3,HSP90B1,IRF4,IRF5,KARS,KDM5A,KDM5C,MAF,MCM3,MCM7,MTA2,MYNN,NACA,NFKB1,OAS1X,PARK7,PARP1,PARP14,PCBP2,PIAS1,POLH,POLR2B,POU2AF1,PRPF19,PUM1,RBM15B,RBM3,RBM38,RBM39,RCOR3,RNA…
purine NTP-dependent helicase activity	4.4e-06	23	GO:0070035	MF	CHD4,DDX17,DDX19A,DDX23,DDX5,DHX15,FBXO18,MCM7,RUVBL1,SNRNP200,TTF2,XRCC6,CHD6,DDX20,DDX24,DDX39A,DDX39B,DDX47,DDX55,DDX6,DHX8,DHX9,EIF4A1
ATP-dependent helicase activity	4.4e-06	23	GO:0008026	MF	CHD4,DDX17,DDX19A,DDX23,DDX5,DHX15,FBXO18,MCM7,RUVBL1,SNRNP200,TTF2,XRCC6,CHD6,DDX20,DDX24,DDX39A,DDX39B,DDX47,DDX55,DDX6,DHX8,DHX9,EIF4A1
protein binding	4.33e-06	274	GO:0005515	MF	ACTG1,ACTN1,ADH5,ALDOA,AMICA1,API5,ARFGEF2,ARPC1B,ATG13,ATP5B,BAG6,BAZ1B,BICD2,BRD2,BTG1,CALR,CCL4,CCND2,CCND3,CCNL2,CCNY,CCR7,CD247,CD3D,CD3E,CD3G,CDC25B,CDKN2AIP,CFL1,CHD4,CORO1A,CREBBP,CTSS,CUL1,DAXX,DDIT3,DDX5,DOCK10,EDEM1,EIF3E,ERCC4,F2R,GABARAP,GNAI3,HCLS1,HDAC1,HDAC3,HDGF,HOOK3,HPS1,HSP90B1,IFIT3,ITGB2,KIAA1967,KPNB1,LBR,MAPK14,MLL5,MSN,MTA2,MYCBP2,MYH9,MYO1C,NACA,NCKAP1L,NFKB1,NIPBL,NUP15…
ribonucleotide binding	2.77e-06	141	GO:0032553	MF	ACTG1,ATP2B4,ATP5B,CHD4,CLK3,CSK,CSNK1G2,DDX17,DDX19A,DDX23,DDX5,DHX15,DYNC1H1,EEF2,FBXO18,GIMAP5,GNAI3,GNL2,GNL3L,GTPBP10,HBS1L,HSP90B1,HSPA8,ITK,ITM2B,JAK1,KARS,MAPK14,MCM3,MCM7,MYH9,MYO1C,NEK8,NKIRAS2,OAS1X,PIM1,PKN1,PSMC1,PSMC3,PSMC4,PTK2,PTK2B,QARS,RAB5C,RAB8A,RAF1,RAP2A,RPS6KA1,RUVBL1,SARS,SMARCA4,SMARCA5,SMCHD1,SNRNP200,TCP1,TPR,TTF2,TUBA4A,UBE2M,UHMK1,VCP,WARS,AARS,ACTR1A,ADCY7,ADRBK1,ARL…
helicase activity	2.04e-06	28	GO:0004386	MF	CHD4,DDX17,DDX19A,DDX23,DDX5,DHX15,FBXO18,MCM3,MCM7,RUVBL1,SMARCA4,SMARCA5,SNRNP200,TTF2,XRCC6,CHD6,CHD8,DDX20,DDX24,DDX39A,DDX39B,DDX47,DDX55,DDX6,DHX8,DHX9,EIF4A1,EP400
purine ribonucleotide binding	1.63e-06	141	GO:0032555	MF	ACTG1,ATP2B4,ATP5B,CHD4,CLK3,CSK,CSNK1G2,DDX17,DDX19A,DDX23,DDX5,DHX15,DYNC1H1,EEF2,FBXO18,GIMAP5,GNAI3,GNL2,GNL3L,GTPBP10,HBS1L,HSP90B1,HSPA8,ITK,ITM2B,JAK1,KARS,MAPK14,MCM3,MCM7,MYH9,MYO1C,NEK8,NKIRAS2,OAS1X,PIM1,PKN1,PSMC1,PSMC3,PSMC4,PTK2,PTK2B,QARS,RAB5C,RAB8A,RAF1,RAP2A,RPS6KA1,RUVBL1,SARS,SMARCA4,SMARCA5,SMCHD1,SNRNP200,TCP1,TPR,TTF2,TUBA4A,UBE2M,UHMK1,VCP,WARS,AARS,ACTR1A,ADCY7,ADRBK1,ARL…
purine nucleotide binding	1.02e-06	142	GO:0017076	MF	ACTG1,ATP2B4,ATP5B,CHD4,CLK3,CSK,CSNK1G2,DDX17,DDX19A,DDX23,DDX5,DHX15,DYNC1H1,EEF2,FBXO18,GIMAP5,GNAI3,GNL2,GNL3L,GTPBP10,HBS1L,HSP90B1,HSPA8,ITK,ITM2B,JAK1,KARS,MAPK14,MCM3,MCM7,MYH9,MYO1C,NEK8,NKIRAS2,OAS1X,PIM1,PKN1,PSMC1,PSMC3,PSMC4,PTK2,PTK2B,QARS,RAB5C,RAB8A,RAF1,RAP2A,RPS6KA1,RUVBL1,SARS,SMARCA4,SMARCA5,SMCHD1,SNRNP200,TCP1,TPR,TTF2,TUBA4A,UBE2M,UHMK1,VCP,WARS,AARS,ACTR1A,ADCY7,ADRBK1,ARL…
purine ribonucleoside binding	7.98e-07	141	GO:0032550	MF	ACTG1,ATP2B4,ATP5B,CHD4,CLK3,CSK,CSNK1G2,DDX17,DDX19A,DDX23,DDX5,DHX15,DYNC1H1,EEF2,FBXO18,GIMAP5,GNAI3,GNL2,GNL3L,GTPBP10,HBS1L,HSP90B1,HSPA8,ITK,ITM2B,JAK1,KARS,MAPK14,MCM3,MCM7,MYH9,MYO1C,NEK8,NKIRAS2,OAS1X,PIM1,PKN1,PSMC1,PSMC3,PSMC4,PTK2,PTK2B,QARS,RAB5C,RAB8A,RAF1,RAP2A,RPS6KA1,RUVBL1,SARS,SMARCA4,SMARCA5,SMCHD1,SNRNP200,TCP1,TPR,TTF2,TUBA4A,UBE2M,UHMK1,VCP,WARS,AARS,ACTR1A,ADCY7,ADRBK1,ARL…
purine nucleoside binding	7.98e-07	141	GO:0001883	MF	ACTG1,ATP2B4,ATP5B,CHD4,CLK3,CSK,CSNK1G2,DDX17,DDX19A,DDX23,DDX5,DHX15,DYNC1H1,EEF2,FBXO18,GIMAP5,GNAI3,GNL2,GNL3L,GTPBP10,HBS1L,HSP90B1,HSPA8,ITK,ITM2B,JAK1,KARS,MAPK14,MCM3,MCM7,MYH9,MYO1C,NEK8,NKIRAS2,OAS1X,PIM1,PKN1,PSMC1,PSMC3,PSMC4,PTK2,PTK2B,QARS,RAB5C,RAB8A,RAF1,RAP2A,RPS6KA1,RUVBL1,SARS,SMARCA4,SMARCA5,SMCHD1,SNRNP200,TCP1,TPR,TTF2,TUBA4A,UBE2M,UHMK1,VCP,WARS,AARS,ACTR1A,ADCY7,ADRBK1,ARL…
purine ribonucleoside triphosphate binding	6.18e-07	141	GO:0035639	MF	ACTG1,ATP2B4,ATP5B,CHD4,CLK3,CSK,CSNK1G2,DDX17,DDX19A,DDX23,DDX5,DHX15,DYNC1H1,EEF2,FBXO18,GIMAP5,GNAI3,GNL2,GNL3L,GTPBP10,HBS1L,HSP90B1,HSPA8,ITK,ITM2B,JAK1,KARS,MAPK14,MCM3,MCM7,MYH9,MYO1C,NEK8,NKIRAS2,OAS1X,PIM1,PKN1,PSMC1,PSMC3,PSMC4,PTK2,PTK2B,QARS,RAB5C,RAB8A,RAF1,RAP2A,RPS6KA1,RUVBL1,SARS,SMARCA4,SMARCA5,SMCHD1,SNRNP200,TCP1,TPR,TTF2,TUBA4A,UBE2M,UHMK1,VCP,WARS,AARS,ACTR1A,ADCY7,ADRBK1,ARL…
ribonucleoside binding	2.58e-07	143	GO:0032549	MF	ACTG1,ATP2B4,ATP5B,CHD4,CLK3,CSK,CSNK1G2,DDX17,DDX19A,DDX23,DDX5,DHX15,DYNC1H1,EEF2,FBXO18,GIMAP5,GNAI3,GNL2,GNL3L,GTPBP10,HBS1L,HSP90B1,HSPA8,ITK,ITM2B,JAK1,KARS,MAPK14,MCM3,MCM7,MYH9,MYO1C,NEK8,NKIRAS2,OAS1X,PIM1,PKN1,POLR2B,PSMC1,PSMC3,PSMC4,PTK2,PTK2B,QARS,RAB5C,RAB8A,RAF1,RAP2A,RPS6KA1,RUVBL1,SARS,SMARCA4,SMARCA5,SMCHD1,SNRNP200,TCP1,TPR,TTF2,TUBA4A,UBE2M,UHMK1,VCP,WARS,AARS,ACTR1A,ADCY7,ADR…
nucleoside binding	8.92e-08	145	GO:0001882	MF	ACTG1,ATP2B4,ATP5B,CHD4,CLK3,CSK,CSNK1G2,DDX17,DDX19A,DDX23,DDX5,DHX15,DYNC1H1,EEF2,FBXO18,GIMAP5,GNAI3,GNL2,GNL3L,GTPBP10,HBS1L,HSP90B1,HSPA8,ITK,ITM2B,JAK1,KARS,MAPK14,MCM3,MCM7,MYH9,MYO1C,NEK8,NKIRAS2,OAS1X,PIM1,PKN1,POLR2B,PSMC1,PSMC3,PSMC4,PTK2,PTK2B,QARS,RAB5C,RAB8A,RAF1,RAP2A,RPS6KA1,RUVBL1,SARS,SMARCA4,SMARCA5,SMCHD1,SNRNP200,TCP1,TPR,TTF2,TUBA4A,UBE2M,UHMK1,VCP,WARS,AARS,ACTN4,ACTR1A,ADC…
RNA binding	8.65e-08	73	GO:0003723	MF	CALR,DDX19A,DDX5,EEF2,EIF2C2,EIF3G,EIF3M,EIF5A,ETF1,HBS1L,HNRNPF,HSP90B1,OAS1X,PARK7,PCBP2,PUM1,RBM38,RBM39,RNPS1,RPS11,RPS18,RPS2,RPS3,RPS5,RPS9,SAMHD1,SFSWAP,SON,SRSF1,SRSF2,TPR,UBR5,YBX1,ANKRD17,BAZ2A,CNOT7,CNP,CPSF6,DDX39B,DDX47,DDX55,DHX8,DHX9,DNMT1,EEF1D,EEF1G,EIF2B4,EIF2S2,EIF3A,EIF3I,EIF3J,EIF4A1,EIF4G2,EIF5,HNRNPL,IMP3,LSM10,MKI67IP,PATL1,RBM14,RBM22,RPL11,RPS15,SRSF7,SSB,SUPT6H,SYNJ1,TH…
organic cyclic compound binding	1.98e-09	333	GO:0097159	MF	ACTG1,AGFG1,ASH1L,ASH2L,ATP2B4,ATP5B,BCLAF1,CALR,CERS2,CHD4,CHTF8,CLK3,CREBBP,CSDE1,CSK,CSNK1G2,DDIT3,DDX17,DDX19A,DDX23,DDX5,DHX15,DYNC1H1,EEF2,EIF2C2,EIF3G,EIF3M,EIF4B,EIF5A,ELK1,ERCC4,ETF1,ETS1,FBXO18,G3BP2,GATAD2B,GIMAP5,GNAI3,GNL2,GNL3L,GTPBP10,HBS1L,HDAC1,HDAC3,HDGF,HIST1H1D,HNRNPD,HNRNPF,HP1BP3,HSP90B1,HSPA8,IRF4,IRF5,ITK,ITM2B,JAK1,KARS,KDM5A,KDM5C,MAF,MAPK14,MCM3,MCM7,MTA2,MYH9,MYNN,MYO1…
heterocyclic compound binding	5.48e-10	333	GO:1901363	MF	ACTG1,AGFG1,ASH1L,ASH2L,ATP2B4,ATP5B,BCLAF1,CALR,CERS2,CHD4,CHTF8,CLK3,CREBBP,CSDE1,CSK,CSNK1G2,DDIT3,DDX17,DDX19A,DDX23,DDX5,DHX15,DYNC1H1,EEF2,EIF2C2,EIF3G,EIF3M,EIF4B,EIF5A,ELK1,ERCC4,ETF1,ETS1,FBXO18,G3BP2,GATAD2B,GIMAP5,GNAI3,GNL2,GNL3L,GTPBP10,HBS1L,HDAC1,HDAC3,HDGF,HIST1H1D,HNRNPD,HNRNPF,HP1BP3,HSP90B1,HSPA8,IRF4,IRF5,ITK,ITM2B,JAK1,KARS,KDM5A,KDM5C,MAF,MAPK14,MCM3,MCM7,MTA2,MYH9,MYNN,MYO1…
small molecule binding	2.17e-10	191	GO:0036094	MF	ACTG1,ATP2B4,ATP5B,CHD4,CLK3,CSK,CSNK1G2,DDX17,DDX19A,DDX23,DDX5,DHX15,DYNC1H1,EEF2,EIF3G,EIF4B,FBXO18,G3BP2,GIMAP5,GNAI3,GNL2,GNL3L,GTPBP10,HBS1L,HDGF,HNRNPD,HNRNPF,HSP90B1,HSPA8,ITK,ITM2B,JAK1,KARS,MAPK14,MCM3,MCM7,MYH9,MYO1C,NEK8,NKIRAS2,OAS1X,P4HA2,PARP1,PARP14,PIM1,PKN1,POLR2B,PSMC1,PSMC3,PSMC4,PTK2,PTK2B,QARS,RAB5C,RAB8A,RAF1,RAP2A,RBM15B,RBM3,RBM38,RBM39,RNPS1,RPS24,RPS6KA1,RUVBL1,SARS,SAR…
nucleoside phosphate binding	1.46e-10	184	GO:1901265	MF	ACTG1,ATP2B4,ATP5B,CHD4,CLK3,CSK,CSNK1G2,DDX17,DDX19A,DDX23,DDX5,DHX15,DYNC1H1,EEF2,EIF3G,EIF4B,FBXO18,G3BP2,GIMAP5,GNAI3,GNL2,GNL3L,GTPBP10,HBS1L,HDGF,HNRNPD,HNRNPF,HSP90B1,HSPA8,ITK,ITM2B,JAK1,KARS,MAPK14,MCM3,MCM7,MYH9,MYO1C,NEK8,NKIRAS2,OAS1X,PARP1,PARP14,PIM1,PKN1,PSMC1,PSMC3,PSMC4,PTK2,PTK2B,QARS,RAB5C,RAB8A,RAF1,RAP2A,RBM15B,RBM3,RBM38,RBM39,RNPS1,RPS24,RPS6KA1,RUVBL1,SARS,SART3,SFPQ,SIRT2…
nucleotide binding	1.46e-10	184	GO:0000166	MF	ACTG1,ATP2B4,ATP5B,CHD4,CLK3,CSK,CSNK1G2,DDX17,DDX19A,DDX23,DDX5,DHX15,DYNC1H1,EEF2,EIF3G,EIF4B,FBXO18,G3BP2,GIMAP5,GNAI3,GNL2,GNL3L,GTPBP10,HBS1L,HDGF,HNRNPD,HNRNPF,HSP90B1,HSPA8,ITK,ITM2B,JAK1,KARS,MAPK14,MCM3,MCM7,MYH9,MYO1C,NEK8,NKIRAS2,OAS1X,PARP1,PARP14,PIM1,PKN1,PSMC1,PSMC3,PSMC4,PTK2,PTK2B,QARS,RAB5C,RAB8A,RAF1,RAP2A,RBM15B,RBM3,RBM38,RBM39,RNPS1,RPS24,RPS6KA1,RUVBL1,SARS,SART3,SFPQ,SIRT2…
binding	1.1e-11	587	GO:0005488	MF	ACTG1,ACTN1,ADH5,AGFG1,ALDOA,AMFR,AMICA1,APBB1IP,API5,ARFGEF2,ARPC1B,ASH1L,ASH2L,ATG13,ATP2B4,ATP5B,BAG6,BAZ1B,BCLAF1,BICD2,BIN2,BRD2,BTG1,CALR,CCL4,CCND2,CCND3,CCNL2,CCNY,CCR7,CD247,CD3D,CD3E,CD3G,CDC25B,CDKN2AIP,CERS2,CFL1,CHD4,CHTF8,CLK3,CORO1A,CREBBP,CSDE1,CSK,CSNK1G2,CTSS,CUL1,DAXX,DDIT3,DDX17,DDX19A,DDX23,DDX5,DHX15,DOCK10,DYNC1H1,EDEM1,EEF2,EIF2C2,EIF3E,EIF3G,EIF3M,EIF4B,EIF5A,ELK1,ERCC4,E…
