# Supplementary material for: Genomic analysis of host – Peste des petits ruminants vaccine viral transcriptome uncovers transcription factors modulating immune regulatory pathways
Source: Vet Res. 2015 Feb 24;46:15. doi: 10.1186/s13567-015-0153-8 (PMC4337102; doi:10.1186/s13567-015-0153-8)
Supplement: Additional file 5: — Top 15 enriched processes in biological process and molecular function ontology for 985 differentially expressed genes. This additional file shows top 15 significantly enriched processes in biological process and molecular function. [file 13567_2015_153_MOESM5_ESM.xls]

## Sheet: Top significant processes
BP	Biological Process	Significance(-logP)	genes	Probability
	Cellular macromolecule metabolic process	20.1798	393	6.61e-21
	Cellular process	19.5287	661	2.96e-20
	Cellular protein metabolic process	16.383	220	4.14e-17
	Organic substance metabolic process	13.7721	482	1.69e-14
	Gene expression	11.0297	257	9.34e-12
	Ribonucleoprotein complex biogenesis	10.6799	38	2.09e-11
	Regulation of biological process	9.3439	413	4.53e-10
	Biological regulation	9.33255	433	4.65e-10
	Regulation of cellular process	8.9431	391	1.14e-09
	Translation	8.50169	61	3.15e-09
	Immune system process	7.95468	117	1.11e-08
	Intracellular transport	7.91364	89	1.22e-08
	RNA processing	7.68825	57	2.05e-08
	RNA metabolic process	7.34486	208	4.52e-08
	Protein transport	7.32331	88	4.75e-08
MF	Molecular function	Significance(-logP)	genes	Probability
	Nucleoside phosphate binding	9.83565	184	1.46e-10
	Nucleotide binding	9.83565	184	1.46e-10
	Heterocyclic compound binding	9.26122	333	5.48e-10
	Organic cyclic compound binding	8.70333	333	1.98e-09
	RNA binding	7.06298	73	8.65e-08
	Nucleoside binding	7.04964	145	8.92e-08
	Ribonucleoside binding	6.58838	143	2.58e-07
	Purine ribonucleoside triphosphate binding	6.20901	141	6.18e-07
	Purine ribonucleoside binding	6.098	141	7.98e-07
	Purine nucleoside binding	6.098	141	7.98e-07
	Purine nucleotide binding	5.9914	142	1.02e-06
	Purine ribonucleotide binding	5.78781	141	1.63e-06
	Helicase activity	5.69037	28	2.04e-06
	Purine NTP-dependent helicase activity	5.35655	23	4.4e-06
	ATP-dependent helicase activity	5.35655	16	4.4e-06
