# Supplementary material for: Genomic analysis of host – Peste des petits ruminants vaccine viral transcriptome uncovers transcription factors modulating immune regulatory pathways
Source: Vet Res. 2015 Feb 24;46:15. doi: 10.1186/s13567-015-0153-8 (PMC4337102; doi:10.1186/s13567-015-0153-8)
Supplement: Additional file 6: — Significant terms mapped to KEGG, BioCarta and Reactome databases. The additional file 4 shows canonical biological pathways enriched in KEGG, BioCarta and Reactome. Pathways mainly involved in regulating immune system process were enriched with significance P < 0.05. [file 13567_2015_153_MOESM6_ESM.xlsx]

## Sheet: KEGG
Category	Term	Count	%	P Value	Genes	List Total	Pop Hits	Pop Total	Fold Enrichment	Bonferroni	Benjamini	FDR
KEGG_PATHWAY	hsa03010:Ribosome	36	0.268817	1.42826e-17	RPL18, RPL19, RPL14, RPL13, RPL38, RPS2, RPS3, RPL32, RPL31, RPLP0, RPL8, RPL3, RPL11, RPL4, RPL7A, RPS21, RPS24, RPSA, RPS9, RPL27, RPS5, RPL28, RPS8, RPL29, RPS7, RPS18, RPL23, RPL18A, RPL13A, RPS17, RPS15, RPS12, RPL37A, RPS10, RPS11, UBA52	393	87	5085	5.35404	2.25665e-15	2.25665e-15	1.7209e-14
KEGG_PATHWAY	hsa03050:Proteasome	14	0.10454	3.47555e-05	PSMB10, PSMA7, PSMB8, PSMB9, PSMB4, PSMC4, PSME1, PSMC3, PSMA5, PSMB3, PSMB2, PSMC1, PSMD2, PSMD6	393	47	5085	3.85415	0.00547642	0.00274197	0.0418686
KEGG_PATHWAY	hsa04660:T cell receptor signaling pathway	22	0.164277	5.74351e-05	PTPRC, ITK, BCL10, CD3G, CD3D, CD8A, CD3E, CD247, PPP3R1, NFKBIA, RAF1, NFKB1, CDC42, CARD11, PLCG1, MAPK14, ICOS, LCK, RHOA, PPP3CB, NFATC3, LCP2	393	108	5085	2.63571	0.00903395	0.00302043	0.0691812
KEGG_PATHWAY	hsa04142:Lysosome	22	0.164277	0.000190879	CTSZ, PSAP, ACP5, CTSA, CTSS, AP4M1, CLTC, CD164, ATP6V0B, GLB1, CD68, LAPTM5, TPP1, GAA, AP3D1, CTSD, NEU1, CTSC, CTSB, MAN2B1, ATP6V0D1, CLN5	393	117	5085	2.43296	0.0297115	0.00751209	0.229747
KEGG_PATHWAY	hsa05340:Primary immunodeficiency	10	0.0746714	0.00101657	PTPRC, CD8A, CD3D, CD3E, ICOS, LCK, TAP1, IL2RG, CD79A, IL7R	393	35	5085	3.69684	0.148452	0.0316288	1.218
KEGG_PATHWAY	hsa04670:Leukocyte transendothelial migration	20	0.149343	0.00152078	ACTB, ITK, GNAI3, GNAI2, ACTN4, ACTN1, ITGB2, ITGA4, ACTG1, CDC42, CYBA, PTK2, EZR, PLCG1, RAC2, CXCR4, PTK2B, MAPK14, RHOA, MSN	393	118	5085	2.19304	0.213739	0.0392853	1.81707
KEGG_PATHWAY	hsa05130:Pathogenic Escherichia coli infection	12	0.0896057	0.00359478	ACTG1, ACTB, CDC42, ARPC1B, TUBB, EZR, ARPC2, HCLS1, ARPC5L, RHOA, TUBA4A, TUBA1B	393	57	5085	2.72399	0.433908	0.0780695	4.24634
KEGG_PATHWAY	hsa04612:Antigen processing and presentation	15	0.112007	0.00400746	HSP90AB1, PDIA3, CD8A, CTSS, HLA-DMB, CALR, CD74, TAPBP, B2M, PSME1, TAP1, HSPA4, CTSB, HSPA5, HSPA8	393	83	5085	2.33836	0.469773	0.076243	4.72308
KEGG_PATHWAY	hsa04810:Regulation of actin cytoskeleton	28	0.20908	0.00731637	WASF2, ITGB2, ACTG1, CDC42, PTK2, EZR, RAC2, ARPC2, ITGB7, RHOA, MSN, CSK, FGD3, ACTB, ACTN4, NCKAP1L, ACTN1, RAF1, ITGA4, MYH9, PPP1CB, ARPC1B, PPP1CA, CFL2, ARPC5L, CFL1, CYFIP2, F2R	393	215	5085	1.68507	0.686588	0.120951	8.46772
KEGG_PATHWAY	hsa03040:Spliceosome	18	0.134409	0.0158033	DHX8, RBM22, EFTUD2, TRA2B, SNRPD2, DDX5, RBMX, HNRNPU, SF3B3, SF3B2, PRPF19, SF3B1, DDX23, PRPF8, SNRNP200, DHX15, U2AF1, HSPA8	393	126	5085	1.84842	0.919288	0.189204	17.4639
KEGG_PATHWAY	hsa04062:Chemokine signaling pathway	24	0.179211	0.0161789	ITK, GNAI3, GNAI2, IL8, ADCY7, NFKBIA, RAF1, ADRBK1, NFKB1, STAT1, CCL4, STAT3, CCNL2, STAT2, CDC42, CCL22, PTK2, CCR7, GNB2, RAC2, CXCR4, PTK2B, RHOA, CSK	393	187	5085	1.66061	0.924011	0.17983	17.8425
KEGG_PATHWAY	hsa04630:Jak-STAT signaling pathway	20	0.149343	0.0282224	IL2RA, STAT5A, CREBBP, PIM1, BCL2L1, IL7R, STAT1, STAT3, STAT2, TYK2, STAT6, STAT4, CCND3, CCND2, IL10RB, IL10RA, IL4R, JAK1, IL2RG, PIAS1	393	155	5085	1.66954	0.989147	0.260331	29.1738
KEGG_PATHWAY	hsa03018:RNA degradation	10	0.0746714	0.0287936	PATL1, CNOT6L, RQCD1, CNOT1, CNOT7, CNOT6, XRN2, HSPA9, ENO1, DDX6	393	57	5085	2.26999	0.990109	0.250621	29.6737
KEGG_PATHWAY	hsa00190:Oxidative phosphorylation	17	0.126941	0.0405647	ATP6V0E1, UQCRC1, NDUFB7, NDUFA9, ATP5B, CYC1, COX4I1, ATP6V1G1, ATP5G3, ATP6V0B, UQCR10, UQCRH, ATP6V1E1, ATP5A1, ATP6V0D1, NDUFS2, NDUFS1	393	130	5085	1.69201	0.99856	0.304755	39.2833
KEGG_PATHWAY	hsa04530:Tight junction	17	0.126941	0.0512907	ACTB, PPP2R1A, GNAI3, VAPA, ACTN4, GNAI2, HCLS1, ACTN1, MYH9, ACTG1, CDC42, CSNK2A1, PPP2CA, ASH1L, RHOA, EXOC3, SPTAN1	393	134	5085	1.64151	0.999756	0.354577	46.9752
KEGG_PATHWAY	hsa04722:Neurotrophin signaling pathway	16	0.119474	0.0527177	CAMK2G, YWHAB, RAF1, NFKBIA, NFKB1, CDC42, ATF4, PSEN1, PLCG1, RPS6KA1, MAPK14, MAP3K1, RHOA, CSK, MAP2K5, ARHGDIB	393	124	5085	1.66954	0.999808	0.34809	47.9282
KEGG_PATHWAY	hsa04666:Fc gamma R-mediated phagocytosis	13	0.0970729	0.0597024	PTPRC, WASF2, RAF1, ARPC1B, CDC42, RAC2, PLCG1, ARPC2, ARPC5L, CFL2, CFL1, INPP5D, DNM2	393	95	5085	1.77059	0.99994	0.370706	52.3705
KEGG_PATHWAY	hsa04662:B cell receptor signaling pathway	11	0.0821386	0.0604411	BCL10, CARD11, RAC2, PPP3CB, PPP3R1, NFKBIA, RAF1, NFKB1, CD79A, INPP5D, NFATC3	393	75	5085	1.89771	0.999947	0.360935	52.8194
KEGG_PATHWAY	hsa05012:Parkinson's disease	16	0.119474	0.0661257	UQCRC1, NDUFB7, NDUFA9, ATP5B, CYC1, COX4I1, PINK1, ATP5G3, PARK7, UQCR10, UQCRH, UBA1, UBB, ATP5A1, NDUFS2, NDUFS1	393	128	5085	1.61737	0.99998	0.374979	56.1462
KEGG_PATHWAY	hsa04720:Long-term potentiation	10	0.0746714	0.0754019	PPP1CA, ATF4, RPS6KA1, CAMK2G, CREBBP, PPP3CB, PPP3R1, RAF1, PPP1CB, ITPR1	393	68	5085	1.90278	0.999996	0.403161	61.1161
KEGG_PATHWAY	hsa05416:Viral myocarditis	10	0.0746714	0.0933506	ACTG1, ACTB, PRF1, EIF4G2, CD86, RAC2, CASP8, ITGB2, HLA-DMB, MYH9	393	71	5085	1.82238	1	0.461709	69.2964

## Sheet: BioCarta
Term	Count	%	P Value	Genes	List Total	Pop Hits	Pop Total	Fold Enrichment	Bonferroni	Benjamini	FDR
Activation of Csk by cAMP-dependent Protein Kinase Inhibits Signaling through the T Cell Receptor	9	0.0672043	0.000337332	PTPRC, CD3G, CD3D, CD3E, LCK, CREBBP, CD247, GNAS, CSK	173	17	1437	4.39748	0.0805779	0.0805779	0.437067
T cytotoxicPathway:T Cytotoxic Cell Surface Molecules	7	0.05227	0.00134503	PTPRC, CD3G, CD8A, CD3D, CD3E, CD247, ITGB2	173	12	1437	4.84538	0.284761	0.154282	1.73222
IL-7 Signal Transduction	7	0.05227	0.0035547	PTK2B, STAT5A, LCK, CREBBP, JAK1, IL2RG, IL7R	173	14	1437	4.15318	0.587986	0.255889	4.51796
The Co-Stimulatory Signal During T-cell Activation	8	0.0597372	0.00447741	ITK, CD86, CD3G, CD3D, CD3E, ICOS, LCK, CD247	173	19	1437	3.49741	0.672864	0.243721	5.65951
T Cell Receptor Signaling Pathway	11	0.0821386	0.00464957	CD3G, PLCG1, CD3D, CD3E, MAP3K1, LCK, CD247, NFKBIA, RAF1, ELK1, NFKB1	173	34	1437	2.68735	0.686652	0.207124	5.87109
CTL mediated immune response against target cells	7	0.05227	0.00534434	PRF1, CD3G, CD3D, CD3E, CD247, ITGB2, B2M	173	15	1437	3.8763	0.73666	0.199393	6.72056
Lck and Fyn tyrosine kinases in initiation of TCR Activation	6	0.0448029	0.00586091	PTPRC, CD3G, CD3D, CD3E, LCK, CD247	173	11	1437	4.53074	0.768612	0.188681	7.34754
T Cell Receptor and CD3 Complex	4	0.0298686	0.00615715	CD3G, CD3D, CD3E, CD247	173	4	1437	8.30636	0.785162	0.174886	7.70535
PDGF Signaling Pathway	9	0.0672043	0.00641761	CSNK2A1, PLCG1, MAP3K1, STAT5A, RAF1, JAK1, ELK1, STAT1, STAT3	173	25	1437	2.99029	0.798736	0.163163	8.01888
EGF Signaling Pathway	9	0.0672043	0.00834134	CSNK2A1, PLCG1, MAP3K1, STAT5A, RAF1, JAK1, ELK1, STAT1, STAT3	173	26	1437	2.87528	0.87578	0.188256	10.3043
IL 2 signaling pathway	8	0.0597372	0.00838465	CSNK2A1, IL2RA, STAT5A, LCK, RAF1, JAK1, ELK1, IL2RG	173	21	1437	3.16433	0.877124	0.173535	10.3552
T Helper Cell Surface Molecules	6	0.0448029	0.00908653	PTPRC, CD3G, CD3D, CD3E, CD247, ITGB2	173	12	1437	4.15318	0.896986	0.172551	11.1755
Calpain and friends in Cell spread	6	0.0448029	0.0133579	TLN1, PTK2, EZR, RHOA, SPTAN1, CAPN1	173	13	1437	3.8337	0.964864	0.22708	16.02
HIV-I Nef: negative effector of Fas and TNF	13	0.0970729	0.0187751	CFLAR, NFKBIA, NFKB1, DAXX, ACTG1, PTK2, NUMA1, PSEN1, MAP3K1, CASP8, PARP1, SPTAN1, ARHGDIB	173	53	1437	2.03741	0.99108	0.286165	21.8133
IL22 Soluble Receptor Signaling Pathway	5	0.0373357	0.0232842	TYK2, IL10RA, STAT5A, STAT1, STAT3	173	10	1437	4.15318	0.997167	0.32368	26.3516
IL12 and Stat4 Dependent Signaling Pathway in Th1 Development	7	0.05227	0.024814	TYK2, STAT4, CD3G, CD3D, CD3E, MAPK14, CD247	173	20	1437	2.90723	0.998082	0.323646	27.8352
IL 17 Signaling Pathway	6	0.0448029	0.0255341	CD3G, CD8A, CD3D, IL8, CD3E, CD247	173	15	1437	3.32254	0.998405	0.315357	28.524

## Sheet: Reactome
Category	Term	Count	%	P Value	Genes	List Total	Pop Hits	Pop Total	Fold Enrichment	Bonferroni	Benjamini	FDR
REACTOME_PATHWAY	REACT_1762:3' -UTR-mediated translational regulation	48	0.358423	2.19e-21	RPL18, RPL19, RPL14, RPL13, RPL38, RPS2, RPS3, EIF3D, EIF3A, EIF3G, RPL32, RPL31, EIF3H, RPLP0, EIF3E, RPL8, RPL3, EIF3I, RPL11, RPL4, RPL7A, EIF3J, RPS21, RPS24, RPSA, RPL27, RPS9, RPS5, RPL28, RPS8, RPL29, RPS7, EIF4B, RPS18, RPL23, RPL18A, RPL13A, RPS17, EIF4A1, RPS15, EIF2S2, UBC, RPS12, RPL37A, RPS10, RPS11, UBB, UBA52	325	108	3398	4.64684	1.25e-19	1.25e-19	2.17e-18
REACTOME_PATHWAY	REACT_17015:Metabolism of proteins	69	0.515233	4.55e-21	RPL18, RPL19, RPL14, RPL13, EIF5, EIF5A, CCT3, RPS2, RPS3, RPLP0, USP11, RPL11, TUBA1B, EIF2B4, EEF2, CCT6A, RPS18, PFDN1, RPS17, PFDN5, RPS15, EIF4A1, EIF2S2, UBC, RPS12, TUBA4A, EEF1G, RPS10, RPS11, UBB, EEF1D, XRN2, UBA52, RPL38, ARFGEF2, EIF3D, EIF3A, EIF3G, RPL32, RPL31, EIF3H, EIF3E, RPL8, RPL3, EIF3I, EIF3J, RPL7A, RPL4, RPS21, RPS24, ACTB, RPSA, TCP1, RPL27, RPS9, ETF1, RPS5, RPS8, RPL28,…	325	217	3398	3.32452	2.6e-19	1.3e-19	4.51e-18
REACTOME_PATHWAY	REACT_71:Gene Expression	90	0.672043	1.05e-20	RPL18, RPL19, RPL14, RPL13, EIF5, SNRPD2, QARS, RPS2, MED20, YBX1, RPS3, WARS, DDX23, RPLP0, GTF2A2, PCBP2, U2AF1, RPL11, SUPT5H, EIF2B4, EFTUD2, SARS, AARS, MED12, EEF2, HNRNPU, TARS, TAF10, RPS18, RPS17, SNRNP200, RPS15, EIF4A1, EIF2S2, UBC, RPS12, EEF1G, RPS10, RPS11, UBB, EEF1D, UBA52, POLR2E, RPL38, POLR2B, SF3B3, KARS, SF3B2, HNRNPL, SF3B1, EIF3D, EIF3A, EIF3G, RPL32, RPL31, EIF3H, EIF3E, H…	325	350	3398	2.68853	6.01e-19	2e-19	1.05e-17
REACTOME_PATHWAY	REACT_6167:Influenza Infection	54	0.403226	4.7e-18	RPL18, XPO1, RPL19, RPL14, RPL13, SNRPD2, RPS2, YBX1, RPS3, RPLP0, PCBP2, U2AF1, RPL11, KPNB1, HNRNPU, RPS18, RPS17, RPS15, UBC, RPS12, RPS10, RPS11, UBB, KPNA1, UBA52, POLR2E, RPL38, POLR2B, HNRNPL, RPL32, RPL31, HNRNPF, RPL8, RPL3, HNRNPD, RPL7A, RPL4, RPS21, RPS24, RPSA, DHX9, RPS9, RPL27, RNPS1, RBMX, RPS5, RPS8, RPL28, RPL29, RPS7, RPL18A, RPL23, RPL13A, RPL37A	325	157	3398	3.59612	2.68e-16	6.7e-17	4.66e-15
REACTOME_PATHWAY	REACT_578:Apoptosis	32	0.238949	6.31e-07	PSMB10, VIM, PPP3R1, BCL2L1, PSMA7, MST4, PSMB4, PTK2, DYNLL2, PSMB3, CASP8, PSMB2, PSMD2, PSMD6, KPNB1, HIST1H1D, HIST1H1C, YWHAB, PSMB8, BCAP31, PSMB9, NMT1, PSME1, PSMC4, PSMC3, PSMA5, PSMC1, UBC, UBB, UBA52, KPNA1, SPTAN1	325	129	3398	2.59358	3.6e-05	7.19e-06	0.000626
REACTOME_PATHWAY	REACT_11045:Signaling by Wnt	20	0.149343	1.71e-06	PSMB10, PPP2R1A, PSMA7, PSMB8, PSMB9, PSMB4, PSME1, PSMC4, PSMA5, PSMC3, PSMB3, PPP2CA, PSMB2, PSMC1, UBC, PSMD2, UBB, PSMD6, UBA52, CUL1	325	61	3398	3.42799	9.73e-05	1.62e-05	0.00169226
REACTOME_PATHWAY	REACT_6185:HIV Infection	38	0.283751	5.42e-06	PSMB10, XPO1, POLR2E, CD247, XRCC6, PSMA7, POLR2B, B2M, PSMB4, CXCR4, SEH1L, PSMB3, GTF2A2, PSMB2, PSMD2, TAF9, TCEA1, RANBP2, SUPT4H1, PSMD6, SUPT5H, TPR, KPNB1, NUP153, PSMB8, PSMB9, TAF10, PSME1, PSMC4, PSMA5, PSMC3, PSMC1, LCK, UBC, SUPT16H, UBB, UBA52, KPNA1	325	184	3398	2.15926	0.000309	4.41e-05	0.0053693
REACTOME_PATHWAY	REACT_13635:Regulation of activated PAK-2p34 by proteasome mediated degradation	16	0.119474	6.26e-06	PSMB10, PSMA7, PSMB8, PSMB4, PSMC4, PSME1, PSMC3, PSMA5, PSMB3, PSMC1, PSMB2, UBC, PSMD2, UBB, PSMD6, UBA52	325	44	3398	3.80196	0.000357	4.46e-05	0.00620547
REACTOME_PATHWAY	REACT_9035:APC/C:Cdh1-mediated degradation of Skp2	17	0.126941	0.000121	PSMB10, PSMA7, PSMB8, PSMB9, PSMB4, PSMC4, PSME1, PSMC3, PSMA5, PSMB3, PSMB2, PSMC1, UBC, PSMD2, UBB, PSMD6, UBA52	325	61	3398	2.9138	0.00684575	0.000763	0.119385
REACTOME_PATHWAY	REACT_383:DNA Replication	22	0.164277	0.000221	PSMB10, POLA1, MCM3, PSMA7, PSMB8, PSMB9, RPA1, PSMB4, MCM7, PSME1, PSMC4, POLE2, PSMA5, PSMC3, PSMB3, PSMB2, PSMC1, UBC, PSMD2, UBB, PSMD6, UBA52	325	97	3398	2.37132	0.012529	0.00126002	0.219014
REACTOME_PATHWAY	REACT_6850:Cdc20:Phospho-APC/C mediated degradation of Cyclin A	17	0.126941	0.000326	PSMB10, PSMA7, PSMB8, PSMB9, PSMB4, PSMC4, PSME1, PSMC3, PSMA5, PSMB3, PSMB2, PSMC1, UBC, PSMD2, UBB, PSMD6, UBA52	325	66	3398	2.69305	0.0184006	0.00168694	0.322444
REACTOME_PATHWAY	REACT_125:Processing of Capped Intron-Containing Pre-mRNA	20	0.149343	0.00697997	DHX9, POLR2E, EFTUD2, SNRPD2, RNPS1, RBMX, HNRNPU, SF3B3, YBX1, POLR2B, SF3B2, HNRNPL, SF3B1, DDX23, PRPF8, HNRNPF, PCBP2, SNRNP200, HNRNPD, U2AF1	325	110	3398	1.90098	0.329179	0.0327237	6.70741
REACTOME_PATHWAY	REACT_1538:Cell Cycle Checkpoints	20	0.149343	0.0084921	PSMB10, MCM3, PSMA7, PSMB8, PSMB9, RPA1, PSMB4, MCM7, PSME1, PSMC4, PSMC3, PSMA5, PSMB3, PSMB2, PSMC1, UBC, PSMD2, UBB, PSMD6, UBA52	325	112	3398	1.86703	0.38499	0.0367031	8.10604
REACTOME_PATHWAY	REACT_13:Metabolism of amino acids	26	0.194146	0.0102508	PSMB10, SAT1, SLC38A2, AZIN1, PSMA7, SLC7A7, SLC1A5, PSMB4, OAZ1, IVD, PSMB3, PSMB2, PSMD2, PSMD6, DLST, MAT2A, SLC3A2, QDPR, PSMB8, PSMB9, PSMC4, PSME1, PSMC3, PSMA5, GLS, PSMC1	325	163	3398	1.66773	0.444179	0.0410829	9.70896
REACTOME_PATHWAY	REACT_9417:Signaling by EGFR	11	0.0821386	0.0113496	EPS15, CDC42, PLCG1, YWHAB, UBC, SH3KBP1, RAF1, UBB, CLTC, CSK, UBA52	325	47	3398	2.447	0.478281	0.0424479	10.6977
REACTOME_PATHWAY	REACT_152:Cell Cycle, Mitotic	41	0.306153	0.0186178	PSMB10, XPO1, KNTC1, POLA1, PSMA7, RPA1, PSMB4, NUMA1, TUBB, RAD21, MCM7, POLE2, SEH1L, ACTR1A, PSMB3, PPP2CA, PSMB2, PSMD2, CLASP2, RANBP2, DYNC1H1, PSMD6, CUL1, ZW10, PPP2R1A, CKAP5, MCM3, PSMB8, CDC25B, PSMB9, PSME1, PSMC4, CCND3, CCND2, PSMA5, PSMC3, PSMC1, UBC, TUBA4A, UBB, UBA52	325	304	3398	1.4101	0.657409	0.064759	16.9961
REACTOME_PATHWAY	REACT_11061:Signalling by NGF	26	0.194146	0.0254153	ADCY7, ELK1, NFKBIA, ADRBK1, NFKB1, CLTC, SQSTM1, PPP2CA, RHOA, MAP2K5, PPP2R1A, YWHAB, RAF1, ITPR1, STAT3, DUSP4, HDAC3, CDKN1B, PLCG1, HDAC1, RPS6KA1, PSEN1, MAPK14, UBC, UBB, UBA52	325	176	3398	1.54455	0.769476	0.0826972	22.5222
REACTOME_PATHWAY	REACT_11123:Membrane Trafficking	9	0.0672043	0.0365728	COPB2, COPA, COPB1, ARCN1, VTI1B, CLTC, SEC24C, HSPA8, DNM2	325	41	3398	2.29508	0.880415	0.11129	30.8791
