# Supplementary material for: Genomic analysis of host – Peste des petits ruminants vaccine viral transcriptome uncovers transcription factors modulating immune regulatory pathways
Source: Vet Res. 2015 Feb 24;46:15. doi: 10.1186/s13567-015-0153-8 (PMC4337102; doi:10.1186/s13567-015-0153-8)
Supplement: Additional file 7: — Predicted TFs that bind to upstream regions of DEHC genes. This additional file shows 30 overrepresented conserved motifs among 105 genes identified by MEME suite and the predicted transcription factors (TFs), which binds to these motifs using TOMTOM. [file 13567_2015_153_MOESM7_ESM.xlsx]

## Sheet: predicted TFs
Sl.No	MEME Motif	Significance	Sites	TOMTOM motifs (TF) - P ≤ 0.05
1	GGGATTCTCCAGGCAAGAATACTGGAGTGG	6.8e-576	59	NFKB1,NF kappaB,RELA, MOT3,NFATC2,dl_2,dl_1,REL,Stat3,E2F7_DBD*,NKX2-8_DBD*, NFATC1_full_3*,NKX2-8_full*, ZNF306_full*, ZNF410_DBD*, DPRX_DBD_2*,
2	ACCCCATGGACTGCAGCCTACCAGGCTCCT	1.2e-472	59	EBF1,REST,ADR1,YPR022C,REST,Smad3_secondary, RUNX2_DBD_2*, RUNX3_DBD_3*,Vdr_DBD*,EBF1_full*,VDR_full*,
3	TAAGTCGCTCAGTCGTGTCCGACTCTTTGC	2.2e-411	60	Sp4_secondary),Egr1_secondary, FOXK1_DBD*,PAX5_DBD*,PAX2_DBD*,PAX1_DBD*,Foxk1_DBD*
4	ATGGACAGAGGAGCCTGGTGGGCTGCAGTC	1.6e-419	57	Zfp691_secondary,NRG1,ESR1,Smad3_secondary,Pax5,Zbtb7b_secondary,Myf6_secondary,Zic3_secondary, TFAP2A_DBD_3*, TFAP2C_full_2*, KLF14_DBD*,KLF13_full*,Tcfap2a_DBD_3*,SP8_DBD*
5	TGGGGTCGCAAAGAGTCGGACACGACTGAG	1.4e-424	56	Hoxc12_3480.1,ADR1,usp,Hoxc10_2779.2,Sp4_secondary,Rfx3_secondary, FOXK1_DBD*,RARG_DBD_3*,HOXC12_DBD_2*,HOXC11_full*,HOXD12_DBD_2*,
6	AGGAAATGGCAACCCACTCCAGTATTCTTG	3.6e-380	44	RFX1,Hic1_primary,Duxl_1286.2,FEV,Titf1_1722.2,IRF2,Irf3_primary,Gamyb,Nkx2-4_3074.1,PPARG, IRF3_full*,Hic1_DBD*,Hic1_DBD_2*,NKX2-8_DBD*,NKX2-8_full*
7	TTGCCATTTCCTTCTCCAGGGGATCTTCCT	5.5e-357	55	ELF5,Rfxdc2_secondary,NFATC2, REI1,FEV,YRM1,SPI1,STAT1,EBF1,Elf3_primary, IRF3_full*, FOXB1_DBD*, ETV6_full*,
8	CCAGGGATCGAACCCAGGTCTCCTGCATTG	6.6e-282	57	Zfp187_secondary,Ddit3::Cebpa,SOK2,EBF1,Hnf4a_primary,Zic1_secondary,PUT3,Zic2_secondary,Esrra_secondary,Irf4_primary, ZNF524_full_2*,ZIC4_DBD*,ZIC1_full*,RORA_DBD*,Zic3_DBD*,
9	TTCTTAACCACTGAGCCACCAGGGAAGCCC	1.7e-261	54	NF-kappaB,EBF1,SPI1,PUT3,GCR2, Bapx1_2343.1,Nkx3-1_primary, Lag1, GCR1,REL, EBF1_full*, Tcfap2a_DBD_3*, ZBTB7B_full*, MAFK_DBD_2*,
10	GGGTTCGATCCCTGGGTTGGGAAGATCCCC	5.5e-254	45	SPI1,dl_1,Ddit3::Cebpa,RELA,EBF1,NF-kappaB,dl_2,REL,NFKB1,PUT3, FOXO3_full_3*,DPRX_DBD_2*,RHOXF1_DBD*,RHOXF1_full*,RHOXF1_full_2*,
11	GGGATTCTCCAGGCAAGAATACTGGAGTGG	3.9e-242	34	NF-kappaB,RELA,NFKB1,NFATC2,dl_2,dl_1,REL,MOT3,Stat3,D, E2F7_DBD*,NKX2-8_DBD*,NFATC1_full_3*,NKX2-8_full*,DPRX_DBD_2*,ZNF306_full*,ZNF410_DBD*,
12	AGGATGAGATGGTTGGATGGCATCACTGAC	4.7e-230	35	Hic1_primary,Zfp410_primary,Cphx_3484.1,YY1,Gata3_secondary,Tcfe2a_secondary,ETS1,Gata1,Smad3_primary, Hic1_DBD_2*,YY2_full*,TEAD1_full_2*
13	TCAGTCGTGTCCGACTCTGTGCGACCCCAT	6.6e-204	33	Hoxc12_3480.1, FOXK1_DBD*,Hic1_DBD*
14	GACTGCAGCCCACCAGGCTCCCCTGTCCAT	1.2e-204	37	ESR1,Zfp691_secondary,Pax5,NRG1,ESR1,Smad3_secondary,Myf6_secondary,Sp4_primary,Zfp187_secondary,Zic3_secondary, TFAP2A_DBD_3*, KLF16_DBD*, SP8_DBD*, KLF14_DBD*,TFAP2C_full_2*,KLF13_full*,SP3_DBD*,SP1_DBD*,Tcfap2a_DBD_3*,ETS1_full_2*,TFAP2B_DBD_3*,TFAP2C_DBD_3*,
15	GGACTTCCCTGGTGGCTCAGTGGTTAAAAA	7.7e-192	55	Lag1,EBF1,NF-kappaB,SPI1,PUT3,GCR2,REL,GCR1,SPI1,RELA Tcfap2a_DBD_3*, TFAP2A_DBD_3*,TFAP2C_DBD_3*,TFAP2B_DBD_3*,TFAP2C_full_2*,GLI2_DBD*,EBF1_full*,ZBTB7B_full*,ZBTB7C_full*,
16	CCTGGAGAATCCCATGGACTGCAGAGCCT	1.1e-204	43	NF-kappaB,EBF1,RELA,REL,NFKB1,dl_2,Tcfap2c_secondary,Zbtb3_secondary, Pitx1_2312.1, DPRX_DBD_2*, RHOXF1_full*, RHOXF1_DBD*, EBF1_full*, NFKB2_DBD*, NFKB1_DBD*,PITX3_DBD*,PITX1_DBD*,
17	GGGAGGGGTTGGGGGCAGGAGGGGGAGGGG	1.7e-195	85	SP1,Zfp281_primary,Zfp740_primary,Zfp410_secondary,Bcl6b_secondary,Sp4_primary,Gabpa_secondary,Pax4,Ascl2_secondary,MSN2, ZNF740_DBD*,SP3_DBD*,ZNF740_full*, KLF16_DBD*,SP1_DBD*,Zfp740_DBD*,ZNF524_full_2*,EGR4_DBD*,SP8_DBD*,TFAP2A_DBD*
18	TCAAACTCCAGTACTTTGGCCACGTGATGC	5.7e-193	56	Nkx3-1_secondary,Nkx2-9_3082.1,Nkx3-1_2923.2,YLR278C,Hnf4a_secondary,HNF4A, Pax5,tin,SUT2, Hnf4a_DBD*,
19	ATGGACATGAGTTTGAGTGAACTCCGGGAG	8e-175	29	YLR278C,SIP4,CAT8,LYS14,YJL103C,GSM1,Tcf1_2666.2,YER184C,SUT2,ECM22,Esrra_DBD*,ZNF524_full_2*, ESRRG_full_2*, ESRRA_DBD_2*,
20	CCCCTTCTCCTCCTCCTCTCACTCTCTCCC	1.4e-157	93	Gabpa_secondary,SP1,Pax4,Zfp410_secondary,Klf4,Zfp281_primary,Sp4_primary,Ascl2_secondary,Sfpi1_primary,Zfp740_primary,PRDM1_full*,TCF4_full*,SPIC_full*,
21	AAGAGTTGACTCATTGGAAAAGACTCTGAT	2.3e-157	28	NFATC2,AP1,Fos,ARG81,GCN4,Zfp691_secondary,STAT1,CUP9,ARG80,HAP3, JDP2_full*,Jdp2_DBD*,MAFK_DBD_2*
22	ATGGGGTCGCAAAGAGTCGGACACGACTGA	1.6e-155	26	usp, Hoxc12_3480.1,ADR1,Egr1_secondary,ESR1,Rxra_primary,Hoxc10_2779.2, FOXK1_DBD*,RARG_DBD_3*,Foxk1_DBD*,
23	GAATTGATGCTTTTGAACTGTGGTGTTGGA	6.5e-143	19	MET4,MET28,MNB1A,YAP5,PBF,ct,Dof2,Tcf7_primary,MET31,Lef1_primary, TCF7L1_full*,LEF1_DBD*,Tcf7_DBD*,
24	TTAAGTCGCTCAGTCGTGTCCGACTCTTTG	6.3e-132	32	Sp4_secondary,Egr1_secondary,En1,Pax5, FOXK1_DBD*, PAX5_DBD*, PAX2_DBD*, Foxk1_DBD*, PAX1_DBD*,Foxj3_DBD*,PAX9_DBD*,
25	AGCCATTCCCTTCTCCAGGAGATCAGCCC	1.3e-118	37	Irf3_secondary,SRD1,Nkx2-2_2823.1,Gata5_secondary,STAT1, EBF1_full*, RHOXF1_DBD*,Klf12_DBD*,DPRX_DBD_2*,RHOXF1_full_2*,
26	CCGCCCCCCCGCCCCCCCCCCGCGCCGCC	2.3e-118	68	SP1,Zfp281_primary,Sp4_primary,Zfp740_primary,Pax4,Bcl6b_secondary,Zfp410_secondary,SP1,RREB1,Ascl2_secondary, KLF16_DBD*,SP3_DBD*,SP1_DBD*,SP8_DBD*, ZNF740_DBD*,ZNF740_full*,Zfp740_DBD*,KLF14_DBD*,ZIC3_full*,ZIC4_DBD*,SP4_full*,EGR2_full*,EGR3_DBD*,ZNF524_full_2*,Zic3_DBD*,TFAP2A_DBD*,Klf12_DBD*,EGR4_DBD*,ZIC1_full*,TFAP2C_full*,GLI2_DBD*,ZBTB7C_full*,EGR1_DBD*,Tcfap2a_DBD*,
27	AAAAGCAGAGACATTACTTTGCCAACAAAG	1.7e-115	15	NFIC,SOX10,MNB1A,PBF,Dof2,HAP2,Nkx6-1_2825.1,NFATC2,Nkx6-3_3446.1, ZNF75A_DBD*, GBX2_DBD_2*, Hic1_DBD_2*, NFATC1_full*,
28	CCTTGGAAGGAAAGTTATGACCAACCTAGA	3.8e-112	16	NFE2L1::MafG,Hoxc9_2367.2
29	TTTTTTTTTTTTTTTTTTTTTTTTTAAAA	1.2e-104	93	Srf_secondary,Elf3_secondary,Tcfap2e_secondary,Zfp105_primary,SFL1,Mtf1_secondary,AZF1,Foxl1_secondary, HMG-I/Y, Gata3_primary, FOXC1_DBD*,ONECUT3_DBD*,
30	GTGGTCATGTATGGATGTGAGAGTTGGAC	1.6e-103	14	RAP1,NFE2L1::MafG,Smad3_primary,Sox17_secondary,Myb_secondary,INO4,Pbx1_3203.1, PRDM1_full*,TBX20_DBD*,
