# Supplementary material for: Genomic analysis of host – Peste des petits ruminants vaccine viral transcriptome uncovers transcription factors modulating immune regulatory pathways
Source: Vet Res. 2015 Feb 24;46:15. doi: 10.1186/s13567-015-0153-8 (PMC4337102; doi:10.1186/s13567-015-0153-8)
Supplement: Additional file 8: — Connectivity or degree of 105 genes among the 985 differentially expressed genes and DEHC network. This additional file gives the degree of genes among the 985 differentially expressed genes and degree of genes among the 105 differentially expressed highly connected network. [file 13567_2015_153_MOESM8_ESM.xls]

## Sheet: degree - 105gene
Genes	Fold Change	degree among 985		Genes	degree among 105
ACTN4	-1.58456	9		ACTN4	4
ALDOA	2.41586	7		ALDOA	3
APP	-2.16953	147		APP	25
ARPC2	-1.58399	12		ARPC2	5
ATF4	-2.39138	12		ATF4	3
ATP5A1	-1.58429	22		ATP5A1	4
ATP6V1G1	-1.58361	6		ATP6V1G1	3
BAG6	2.22271	18		BAG6	5
BAZ1B	1.73715	13		BAZ1B	5
BIRC6	-2.16985	6		BIRC6	3
BTG1	-3.04666	7		BTG1	2
CAPN1	-1.58444	23		CAPN1	6
CARD11	-1.58468	7		CARD11	2
CAT	-1.58441	13		CAT	3
CD3D	2.22329	7		CD3D	3
CD44	-2.1693	10		CD44	2
CHD8	-2.16977	7		CHD8	3
CLINT1	-2.90652	6		CLINT1	2
COPA	-1.80708	14		COPA	3
COPB2	-1.58456	9		COPB2	3
CSNK2A1	-1.58442	69		CSNK2A1	15
CXCR4	-3.16915	8		CXCR4	3
DCAF8	-1.58478	8		DCAF8	2
DEK	-1.58452	16		DEK	6
EEF1D	-1.58377	17		EEF1D	6
EHD1	-2.16923	10		EHD1	3
EIF3D	-2.49117	16		EIF3D	4
EIF3J	-1.58422	8		EIF3J	4
EP400	-2.90678	7		EP400	3
GLB1	-1.58442	7		GLB1	2
GNAI2	-2.16934	9		GNAI2	5
GNAI3	1.73754	9		GNAI3	3
HERC2	-1.58489	7		HERC2	2
HERPUD1	-1.58421	10		HERPUD1	5
HIF1A	-1.58465	23		HIF1A	5
HIST2H2BE	-1.58442	16		HIST2H2BE	4
HSP90AB1	2.22288	27		HSP90AB1	3
HSPA4	-1.58472	39		HSPA4	15
HSPA9	-2.58442	20		HSPA9	4
HUWE1	-1.90681	11		HUWE1	7
HYOU1	-2.17064	8		HYOU1	2
ID2	-1.58379	12		ID2	2
IFIT3	2.41568	15		IFIT3	5
IRF3	-1.58411	10		IRF3	2
LBR	1.73759	8		LBR	3
LCP1	-1.58436	12		LCP1	5
LCP2	-1.58444	7		LCP2	4
MAT2A	-1.58452	6		MAT2A	2
MCL1	-1.58464	8		MCL1	4
MKI67IP	-1.90607	12		MKI67IP	4
MVP	-1.58452	7		MVP	4
MYBL2	-1.58451	9		MYBL2	3
NDUFS2	-2.58413	7		NDUFS2	3
NR3C1	-1.58479	25		NR3C1	4
NUB1	-2.75423	8		NUB1	3
PLCG1	2.00028	10		PLCG1	3
POLA1	-2.58472	6		POLA1	2
POLR1A	-1.58477	10		POLR1A	4
POLR3A	-2.16976	7		POLR3A	4
PPP1CA	2.22345	42		PPP1CA	8
PPP2R1A	-2.16937	23		PPP2R1A	4
PPP5C	2.00063	12		PPP5C	5
PRPF4B	-1.58467	8		PRPF4B	3
PSEN1	-2.16925	12		PSEN1	4
PSMC1	1.73782	22		PSMC1	7
PSMC4	1.7379	28		PSMC4	4
PSME1	-1.90546	18		PSME1	6
RAC2	-1.58406	7		RAC2	2
RASSF1	-1.58419	8		RASSF1	3
RB1CC1	-3.39212	12		RB1CC1	2
RBM10	-2.16943	12		RBM10	4
RNPS1	2.41573	29		RNPS1	7
RPL18A	-1.58227	31		RPL18A	4
RPL4	1.88459	15		RPL4	2
RPS10	-1.90388	35		RPS10	5
RPS18	1.62003	34		RPS18	7
RPS8	5.15785	48		RPS8	9
RRP12	-1.58467	6		RRP12	4
SF3B3	1.72998	28		SF3B3	5
SMARCA5	1.73731	25		SMARCA5	8
SMARCC2	1.53074	19		SMARCC2	0
SPP1	-1.65434	20		SPP1	5
SQSTM1	1.65269	22		SQSTM1	5
SRSF1	2.58541	33		SRSF1	7
STAT2	-1.58464	10		STAT2	3
STAT6	-1.58453	19		STAT6	4
STX11	-1.58428	6		STX11	3
TARS	-1.58452	10		TARS	3
THOC5	-2.1694	7		THOC5	4
TLN1	-1.58482	12		TLN1	4
TMED9	-2.90594	10		TMED9	3
TMEM66	-1.5843	6		TMEM66	2
TPD52L2	-3.39173	11		TPD52L2	5
TRA2B	-2.16898	15		TRA2B	4
TRRAP	-2.9068	14		TRRAP	4
TXN	1.73982	16		TXN	7
UBA2	-2.16945	14		UBA2	2
USF1	-2.16917	12		USF1	6
USP4	-2.90649	11		USP4	4
VAT1	-2.32148	7		VAT1	3
VCP	1.73734	77		VCP	16
VIM	-2.32123	35		VIM	9
WDR1	-2.16948	7		WDR1	3
WDR82	-1.58464	17		WDR82	8
YY1	-1.58426	21		YY1	4
